# Supplementary material for: A novel p53 regulator, C16ORF72/TAPR1, buffers against telomerase inhibition
Source: Aging Cell. 2021 Mar 4;20(4):e13331. doi: 10.1111/acel.13331 (PMC8045932; doi:10.1111/acel.13331)
Supplement: Supplementary file 2 — Table S1 [file ACEL-20-e13331-s003.xlsx]

## Sheet: BIBR1532_20µM_RANKS
Gene	RANKS_score	p_value	FDR
C16orf72	-4.05	1e-06	0.00632
UBA1	-3.5	8.9e-05	0.12
LAS1L	-3.46	0.000508	0.301
SLC29A1	-3.36	1e-06	0.00632
UCK2	-3.14	1e-06	0.00632
MTHFD1	-3.09	0.001527	0.465
PDSS1	-3.04	1.4e-05	0.0461
UCHL5	-2.95	3e-06	0.0142
DHODH	-2.88	3.3e-05	0.0621
TFPT	-2.82	1.7e-05	0.0461
TAZ	-2.74	0.004201	0.623
INO80E	-2.68	3.6e-05	0.0621
PDSS2	-2.65	4.1e-05	0.0648
DDX1	-2.65	0.000105	0.124
NFRKB	-2.64	1.7e-05	0.0461
HELZ	-2.6	2.3e-05	0.0545
SRGAP2C	-2.6	0.000882	0.379
LRR1	-2.59	0.000365	0.277
PRMT5	-2.57	0.006735	0.783
PPP6C	-2.56	0.001034	0.379
CCT7	-2.56	0.000167	0.176
EP300	-2.56	0.001035	0.379
TBRG4	-2.55	3.1e-05	0.0621
MCM5	-2.49	0.001367	0.44
UPF2	-2.45	0.001594	0.465
RECQL5	-2.44	5.7e-05	0.0832
SON	-2.43	0.000142	0.158
HMGCR	-2.4	0.00453	0.646
DTYMK	-2.39	0.000895	0.379
CUL5	-2.37	0.000195	0.194
NCAPH2	-2.36	0.000206	0.195
CHMP2A	-2.35	0.000486	0.298
COX17	-2.34	0.002428	0.55
TOMM20	-2.34	0.000105	0.124
DHX8	-2.34	0.000231	0.195
ENO1	-2.32	0.002611	0.566
YY1	-2.25	0.000807	0.379
INTS9	-2.24	0.000849	0.379
U2SURP	-2.24	0.003515	0.575
FARSA	-2.24	0.003516	0.575
NOP16	-2.23	0.001759	0.485
CMIP	-2.22	0.00044	0.288
RAD17	-2.21	0.000976	0.379
TRIP12	-2.21	0.000225	0.195
AHCY	-2.2	0.001018	0.379
MLNR	-2.2	0.000488	0.298
BRD1	-2.2	0.000237	0.195
SLC25A26	-2.18	0.001123	0.402
NHP2L1	-2.16	0.000609	0.322
GUCA2A	-2.16	0.000296	0.234
PSMA2	-2.16	0.000609	0.322
POLR3C	-2.16	0.004723	0.669
HNRNPA2B1	-2.15	0.001288	0.44
CDC20	-2.13	0.001411	0.44
INTS3	-2.12	0.022079	1
SRGAP2B	-2.12	0.000749	0.364
HDAC8	-2.11	0.000397	0.286
LRP10	-2.1	0.000422	0.286
TK1	-2.1	0.000423	0.286
GMPPB	-2.1	0.011691	1
WEE1	-2.09	0.023861	1
COQ6	-2.08	0.003316	0.575
SLC5A3	-2.08	0.001764	0.485
SMC2	-2.07	0.003451	0.575
DNMT1	-2.06	0.001934	0.51
SIK1	-2.06	0.000533	0.306
TBX2	-2.03	0.000629	0.322
FTO	-2.03	0.000629	0.322
LRPPRC	-2.02	0.004235	0.623
RXRA	-2	0.000747	0.364
ZNHIT6	-2	0.001355	0.44
SLC25A5	-1.98	0.000833	0.379
BRF2	-1.98	0.002777	0.566
CSE1L	-1.98	0.002777	0.566
KMT2B	-1.97	0.001576	0.465
PIAS4	-1.96	0.000929	0.379
RIC8A	-1.95	0.00098	0.379
DHPS	-1.95	0.005579	0.748
STK11	-1.95	0.003156	0.575
SZT2	-1.95	0.00098	0.379
ZNF410	-1.94	0.001038	0.379
CHERP	-1.94	0.005801	0.748
PCBP1	-1.93	0.001928	0.51
KIF23	-1.93	0.006033	0.748
PELO	-1.92	0.006277	0.748
HEXIM1	-1.91	0.001209	0.425
POLE	-1.91	0.003748	0.589
SNAPC2	-1.9	0.002234	0.536
HNRNPK	-1.9	0.002234	0.536
ZC3H13	-1.89	0.002344	0.543
TFRC	-1.89	0.038941	1
PMVK	-1.89	0.021853	1
CDK5	-1.89	0.001342	0.44
TRIM41	-1.89	0.002345	0.543
HMGXB4	-1.88	0.001415	0.44
ABI3	-1.88	0.001415	0.44
BUD31	-1.88	0.002466	0.55
VARS	-1.88	0.012712	1
OGT	-1.88	0.004272	0.624
ABCE1	-1.87	0.004453	0.64
PROSER1	-1.86	0.002728	0.566
TRMT6	-1.86	0.002728	0.566
OLFML1	-1.86	0.001583	0.465
COA5	-1.85	0.014081	1
RNF7	-1.85	0.002861	0.566
USP15	-1.85	0.002861	0.566
FAM83E	-1.85	0.001671	0.48
KDM5C	-1.85	0.002862	0.566
ADD1	-1.84	0.001758	0.485
COA3	-1.83	0.008857	0.904
DPAGT1	-1.83	0.025976	1
GRAMD4	-1.83	0.003164	0.575
MAF1	-1.83	0.001866	0.506
RD3	-1.82	0.003317	0.575
RPP25L	-1.82	0.003317	0.575
EPC1	-1.82	0.003317	0.575
FNTB	-1.81	0.005755	0.748
ZNF714	-1.81	0.003477	0.575
LOC147646	-1.81	0.002076	0.525
TMEM127	-1.81	0.002076	0.525
H2BFWT	-1.81	0.002076	0.525
DARS2	-1.81	0.027482	1
TSC1	-1.8	0.002193	0.536
GSPT1	-1.8	0.003649	0.589
PI4KA	-1.8	0.002194	0.536
TRMT61A	-1.79	0.029121	1
MED23	-1.79	0.003826	0.589
ATXN1	-1.79	0.006265	0.748
HSPA5	-1.79	0.029121	1
FLI1	-1.79	0.002311	0.543
CACNA1S	-1.78	0.006516	0.763
VPS53	-1.78	0.029952	1
ADCK4	-1.78	0.002439	0.55
TEX29	-1.78	0.004011	0.609
RPS19	-1.77	0.03083	1
MED13	-1.77	0.006804	0.783
PLK1	-1.77	0.018402	1
RUFY4	-1.77	0.006804	0.783
SCO2	-1.77	0.03083	1
MCM6	-1.77	0.004204	0.623
PSMG1	-1.76	0.004396	0.637
SSU72	-1.76	0.011572	1
STUB1	-1.75	0.002848	0.566
FECH	-1.75	0.002849	0.566
DEC1	-1.75	0.002849	0.566
ERG	-1.74	0.002996	0.575
LUC7L3	-1.74	0.033525	1
YJEFN3	-1.74	0.002996	0.575
PSMA7	-1.74	0.007738	0.844
RBM5	-1.73	0.003154	0.575
CCT3	-1.73	0.008066	0.86
ANKRD52	-1.73	0.003154	0.575
WDR55	-1.73	0.012918	1
LONP1	-1.73	0.020944	1
GALNT1	-1.73	0.003155	0.575
SH2D3C	-1.72	0.003324	0.575
ZBTB1	-1.71	0.00349	0.575
RNASEH2A	-1.71	0.022327	1
DNAH2	-1.71	0.005542	0.748
SSBP1	-1.71	0.022327	1
INO80C	-1.71	0.00349	0.575
COPS6	-1.71	0.005543	0.748
TRIOBP	-1.71	0.003491	0.575
CYP7A1	-1.71	0.003491	0.575
SUPT7L	-1.7	0.00367	0.589
HUWE1	-1.7	0.005801	0.748
NACAD	-1.69	0.00385	0.589
TCF4	-1.69	0.00385	0.589
CRIP3	-1.69	0.006083	0.748
ARID3C	-1.69	0.003851	0.589
HSP90B1	-1.69	0.003851	0.589
EIF1AD	-1.68	0.015573	1
PIH1D1	-1.68	0.004046	0.609
RPAP3	-1.68	0.006366	0.75
EIF3J	-1.68	0.015574	1
DCAF7	-1.67	0.025367	1
NAE1	-1.67	0.016146	1
INO80	-1.67	0.010363	0.996
HNRNPCL1	-1.67	0.010363	0.996
HIST1H2AL	-1.66	0.010795	1
FAM50A	-1.66	0.02619	1
C10orf2	-1.65	0.017357	1
UNK	-1.65	0.007277	0.817
R3HCC1	-1.65	0.011237	1
ANO4	-1.64	0.007624	0.836
BAP1	-1.64	0.004938	0.689
EMC3	-1.64	0.011695	1
PNPLA5	-1.64	0.004939	0.689
SARS	-1.63	0.045318	1
EIF2S3	-1.63	0.018642	1
HNRNPH1	-1.63	0.018642	1
MVK	-1.63	0.01217	1
ALG12	-1.63	0.007977	0.858
TSC22D2	-1.63	0.005189	0.719
UBE2N	-1.62	0.005455	0.748
DIDO1	-1.62	0.012653	1
NYAP1	-1.62	0.008332	0.878
NFKB2	-1.62	0.008332	0.878
TLE4	-1.61	0.047784	1
CACNB1	-1.61	0.005727	0.748
VN1R4	-1.61	0.005727	0.748
SNX22	-1.61	0.008701	0.902
FASN	-1.61	0.008701	0.902
TCOF1	-1.6	0.00909	0.917
ZNF497	-1.6	0.00601	0.748
XPO5	-1.6	0.020739	1
BLCAP	-1.6	0.009091	0.917
CCDC111	-1.59	0.00631	0.748
IL8	-1.59	0.00631	0.748
MARCH9	-1.59	0.006311	0.748
ZNF513	-1.59	0.006311	0.748
SPG7	-1.59	0.006311	0.748
CIRH1A	-1.59	0.014286	1
ASF1B	-1.59	0.006311	0.748
TAF5	-1.59	0.032691	1
EXOC8	-1.59	0.014287	1
GGNBP2	-1.59	0.006311	0.748
SOX7	-1.59	0.006311	0.748
ZEB2	-1.59	0.006311	0.748
ITPKB	-1.58	0.014854	1
DOLK	-1.58	0.079767	1
GFER	-1.58	0.022284	1
SEPHS1	-1.57	0.010388	0.996
TXLNG	-1.57	0.015449	1
SERPINE3	-1.57	0.006924	0.787
GAPDH	-1.57	0.023086	1
FBLN2	-1.57	0.006924	0.787
ZNF91	-1.57	0.010389	0.996
MRPL11	-1.56	0.023928	1
CDT1	-1.56	0.016066	1
PRDM10	-1.56	0.007266	0.817
HRH1	-1.56	0.01086	1
KEAP1	-1.55	0.011357	1
ILDR2	-1.55	0.007622	0.836
C9orf114	-1.55	0.011357	1
SNRPG	-1.55	0.056015	1
KPTN	-1.55	0.007623	0.836
PGK2	-1.55	0.007623	0.836
SLC7A1	-1.55	0.085257	1
GYPE	-1.55	0.024761	1
MTRNR2L5	-1.55	0.011358	1
TUBA1B	-1.54	0.017379	1
TIFAB	-1.54	0.008003	0.858
DCTN1	-1.54	0.011854	1
SRSF2	-1.54	0.057512	1
VPS51	-1.54	0.01738	1
CWF19L2	-1.54	0.008003	0.858
PPIL1	-1.53	0.018074	1
BNIP3L	-1.53	0.008387	0.879
CDC37	-1.53	0.026543	1
SKP1	-1.53	0.012367	1
NOL7	-1.52	0.012903	1
KIF11	-1.52	0.091022	1
DEXI	-1.52	0.008789	0.902
FLVCR2	-1.52	0.008789	0.902
UROS	-1.52	0.012904	1
PMPCA	-1.52	0.040606	1
CARS	-1.52	0.060607	1
CTAGE5	-1.51	0.009227	0.917
TIMM17A	-1.51	0.013466	1
ARIH2	-1.51	0.009227	0.917
DGCR8	-1.51	0.028453	1
MICALL2	-1.51	0.019516	1
USP34	-1.51	0.009228	0.917
HNRNPD	-1.5	0.009688	0.953
CBFB	-1.5	0.020273	1
ADAMTSL4	-1.5	0.009688	0.953
IARS	-1.5	0.029453	1
RBM27	-1.49	0.014671	1
MCM9	-1.49	0.014671	1
COX6C	-1.49	0.030509	1
OR56A5	-1.49	0.010148	0.993
ATP6V0B	-1.49	0.021062	1
PIK3R3	-1.49	0.014671	1
PITPNM3	-1.48	0.015306	1
TIMELESS	-1.48	0.067212	1
FDFT1	-1.48	0.010628	1
ANKRD11	-1.48	0.010628	1
ZNF709	-1.48	0.015306	1
ZNF335	-1.48	0.021896	1
OR51S1	-1.47	0.011131	1
SNRNP40	-1.47	0.015956	1
CENPW	-1.47	0.011131	1
CASZ1	-1.47	0.015956	1
DNMT3B	-1.47	0.011132	1
KRBA1	-1.47	0.011132	1
TP53TG3D	-1.46	0.023623	1
CCNB1	-1.46	0.011645	1
SLC25A19	-1.46	0.011645	1
KAT8	-1.46	0.048693	1
AKR1A1	-1.46	0.011645	1
CXorf40B	-1.46	0.011645	1
SH2D2A	-1.46	0.011645	1
EIF4A3	-1.46	0.048694	1
INTS4	-1.45	0.012192	1
FFAR3	-1.45	0.012192	1
ZCCHC13	-1.45	0.017346	1
ACTR10	-1.45	0.034869	1
HLA-B	-1.45	0.024534	1
HECA	-1.45	0.012193	1
MTF2	-1.45	0.017346	1
WAPAL	-1.45	0.03487	1
CCDC142	-1.45	0.024534	1
EPN3	-1.45	0.024535	1
CENPT	-1.45	0.017347	1
TCF25	-1.45	0.017347	1
OR10G2	-1.44	0.012756	1
CDC40	-1.44	0.01807	1
TRAF2	-1.44	0.018071	1
SEPHS2	-1.44	0.025473	1
SPTAN1	-1.44	0.012757	1
PLA2G4F	-1.44	0.012757	1
DSTYK	-1.44	0.018071	1
RPAIN	-1.44	0.018071	1
NOTCH2NL	-1.44	0.012757	1
MERTK	-1.44	0.012757	1
STT3A	-1.44	0.025473	1
SCG2	-1.43	0.013359	1
THAP4	-1.43	0.013359	1
KLHDC4	-1.43	0.013359	1
KIAA1430	-1.43	0.018826	1
OR4S2	-1.43	0.01336	1
SSX3	-1.43	0.01336	1
OR4F4	-1.43	0.01336	1
UBIAD1	-1.42	0.01964	1
MKLN1	-1.42	0.013997	1
CSF2RB	-1.42	0.01964	1
RASGRP2	-1.42	0.019641	1
MAU2	-1.42	0.054756	1
FOXF1	-1.42	0.013997	1
SNX15	-1.41	0.020462	1
CLCNKA	-1.41	0.014634	1
CHRND	-1.41	0.014634	1
GPR179	-1.41	0.014634	1
MCM2	-1.41	0.05633	1
RBM12	-1.41	0.014635	1
GALC	-1.41	0.020462	1
TRPV2	-1.41	0.014635	1
FBXL19	-1.4	0.041128	1
ACSL5	-1.4	0.015338	1
LOC100129697	-1.4	0.029575	1
ZFP62	-1.4	0.015338	1
GPR137C	-1.4	0.021284	1
ACTL6A	-1.4	0.057986	1
ERCC8	-1.4	0.021284	1
SMIM10	-1.4	0.015338	1
KPNA4	-1.4	0.015338	1
CREBRF	-1.4	0.015338	1
CXorf40A	-1.4	0.015338	1
MYO10	-1.4	0.015338	1
C9orf37	-1.4	0.021285	1
RINT1	-1.39	0.030681	1
SCLY	-1.39	0.022154	1
FAM156A	-1.39	0.016017	1
FAM156B	-1.39	0.016017	1
PPP1R18	-1.39	0.04251	1
PSPC1	-1.39	0.016017	1
HEXIM2	-1.39	0.022154	1
USP9Y	-1.39	0.022155	1
GUCA1B	-1.38	0.016748	1
RTFDC1	-1.38	0.02308	1
MAPK1IP1L	-1.38	0.016748	1
ANKHD1-EIF4EBP3	-1.38	0.016748	1
OTOR	-1.38	0.023081	1
FAM84A	-1.38	0.016748	1
CDK11B	-1.38	0.023081	1
MAP3K13	-1.38	0.023081	1
ATP6V1B2	-1.38	0.031816	1
OR7G3	-1.38	0.023081	1
TMEM185B	-1.38	0.016748	1
TOMM40	-1.38	0.023081	1
SAGE1	-1.38	0.016748	1
C14orf93	-1.37	0.024026	1
SLC22A14	-1.37	0.024026	1
FIS1	-1.37	0.017522	1
SSR1	-1.37	0.017522	1
RBMY1F	-1.37	0.017522	1
PRRG2	-1.37	0.017523	1
ARHGEF35	-1.37	0.032999	1
MDM2	-1.37	0.06326	1
LOC105375787	-1.37	0.024026	1
MXRA8	-1.37	0.017523	1
MURC	-1.37	0.024026	1
FTSJ1	-1.37	0.017523	1
VIPAS39	-1.36	0.018346	1
UBE2L3	-1.36	0.018346	1
ZNF880	-1.36	0.018346	1
PILRB	-1.36	0.018346	1
HTR1E	-1.36	0.025021	1
A1BG	-1.36	0.034224	1
RNGTT	-1.36	0.065099	1
TTI2	-1.36	0.04693	1
VWA9	-1.36	0.025021	1
GHSR	-1.36	0.018347	1
NPY5R	-1.35	0.019158	1
MPHOSPH8	-1.35	0.019158	1
PGLYRP3	-1.35	0.019158	1
RXRB	-1.35	0.026025	1
GNA13	-1.35	0.019158	1
GAS8	-1.35	0.019159	1
C14orf39	-1.35	0.019159	1
QSER1	-1.35	0.026025	1
DCK	-1.35	0.019159	1
UGT1A9	-1.35	0.019159	1
DDX24	-1.35	0.035487	1
SMC1A	-1.35	0.130296	1
POGZ	-1.35	0.019159	1
RNASEK	-1.34	0.020006	1
BIRC6	-1.34	0.020006	1
EFHB	-1.34	0.020006	1
PPP1R13L	-1.34	0.027087	1
COL20A1	-1.34	0.020006	1
PTPN22	-1.34	0.027087	1
GSTM5	-1.34	0.020006	1
FBXL4	-1.34	0.020006	1
KLHL5	-1.34	0.020007	1
SLC30A4	-1.34	0.020007	1
C9orf156	-1.33	0.020881	1
FAM115C	-1.33	0.028173	1
ST8SIA5	-1.33	0.028173	1
C17orf47	-1.33	0.020882	1
CCL4L1	-1.33	0.020882	1
GALNT10	-1.33	0.020882	1
FCGR2A	-1.33	0.020882	1
CCDC23	-1.33	0.03813	1
GET4	-1.33	0.03813	1
SLC1A5	-1.33	0.070898	1
RNF39	-1.33	0.020882	1
SPTSSB	-1.33	0.020882	1
SYS1	-1.33	0.03813	1
DLG4	-1.32	0.021809	1
NSD1	-1.32	0.039512	1
DFFA	-1.32	0.021809	1
EXOSC7	-1.32	0.053379	1
RPS6KL1	-1.32	0.029323	1
ANAPC11	-1.32	0.072922	1
TTLL10	-1.32	0.029323	1
XRCC5	-1.32	0.039513	1
ANAPC1	-1.32	0.02181	1
ZFR	-1.32	0.039513	1
UBAP1	-1.32	0.029324	1
FANCG	-1.32	0.039513	1
PPP1CA	-1.32	0.02181	1
LARS	-1.32	0.072922	1
ZW10	-1.32	0.02181	1
CTAG2	-1.31	0.022792	1
TBC1D3F	-1.31	0.022792	1
UTP14A	-1.31	0.030513	1
UPRT	-1.31	0.022793	1
ACSBG1	-1.31	0.022793	1
PPP2R1A	-1.31	0.040936	1
PRIM2	-1.31	0.05513	1
OR4M1	-1.31	0.022793	1
IFFO1	-1.31	0.022793	1
KLF2	-1.31	0.022793	1
SRGAP2	-1.31	0.022793	1
OR2H1	-1.31	0.030514	1
TBC1D3E	-1.31	0.074998	1
TBC1D3I	-1.31	0.074998	1
TBC1D3K	-1.31	0.074998	1
TBC1D3L	-1.31	0.074998	1
SYDE1	-1.31	0.022793	1
EFR3A	-1.3	0.031743	1
HCST	-1.3	0.023787	1
COX7B	-1.3	0.056917	1
MRPS9	-1.3	0.042426	1
RBBP7	-1.3	0.023787	1
SPAG7	-1.3	0.023787	1
SLC13A2	-1.3	0.031743	1
MED13L	-1.3	0.023787	1
ZNF585B	-1.3	0.031743	1
PDE4DIP	-1.3	0.023787	1
TNS1	-1.3	0.023787	1
HIST1H2BN	-1.3	0.042426	1
ZC4H2	-1.3	0.023787	1
FAM155A	-1.3	0.023787	1
SIRPG	-1.3	0.023787	1
CRTC1	-1.3	0.031743	1
LRRC58	-1.3	0.023787	1
RPS13	-1.3	0.105191	1
HNRNPA1L2	-1.29	0.02482	1
CHCHD6	-1.29	0.02482	1
CPEB2	-1.29	0.05876	1
WDR36	-1.29	0.03302	1
RAD54L2	-1.29	0.02482	1
NKTR	-1.29	0.043931	1
GAB2	-1.29	0.02482	1
INSL4	-1.29	0.02482	1
DCAF15	-1.29	0.033021	1
WARS2	-1.29	0.043931	1
KANSL2	-1.29	0.033021	1
DEGS2	-1.29	0.02482	1
RACGAP1	-1.28	0.034313	1
PPP1R15B	-1.28	0.025912	1
SNX8	-1.28	0.034313	1
TFEC	-1.28	0.025912	1
CLEC11A	-1.28	0.034313	1
KRTAP8-1	-1.28	0.025912	1
ASCL1	-1.28	0.025912	1
ZNF117	-1.28	0.025912	1
SIK2	-1.28	0.034313	1
MLX	-1.28	0.034313	1
SORL1	-1.28	0.025913	1
PGM2	-1.28	0.025913	1
SLC30A6	-1.28	0.025913	1
ZKSCAN5	-1.28	0.025913	1
NIPBL	-1.27	0.047119	1
NOXA1	-1.27	0.027022	1
FRK	-1.27	0.027022	1
CEP170B	-1.27	0.027023	1
BRE	-1.27	0.027023	1
ZMIZ1	-1.27	0.035675	1
IPO7	-1.27	0.027023	1
LCE2A	-1.27	0.027023	1
FIBP	-1.27	0.027023	1
TAMM41	-1.27	0.04712	1
KRTAP9-7	-1.27	0.027023	1
DNAJC27	-1.27	0.027023	1
SMC6	-1.27	0.083813	1
DAK	-1.27	0.027023	1
PLD2	-1.27	0.027023	1
UXT	-1.27	0.027023	1
PHB	-1.27	0.083813	1
ZNF549	-1.27	0.027023	1
ITIH5	-1.26	0.02814	1
DNAH17	-1.26	0.037076	1
KIAA1737	-1.26	0.037076	1
MYT1L	-1.26	0.048792	1
SNCA	-1.26	0.02814	1
TAF6L	-1.26	0.02814	1
FNTA	-1.26	0.02814	1
SRPRB	-1.26	0.048792	1
TBC1D3	-1.26	0.02814	1
ALG11	-1.26	0.048792	1
C15orf59	-1.26	0.02814	1
ALDOC	-1.26	0.037076	1
CADPS	-1.26	0.048792	1
ABCG1	-1.26	0.028141	1
TCEB3B	-1.26	0.037076	1
ATHL1	-1.26	0.028141	1
RPS24	-1.25	0.029324	1
INPP5D	-1.25	0.029324	1
ZNF140	-1.25	0.038524	1
CEP135	-1.25	0.029324	1
AQP9	-1.25	0.029324	1
ARHGEF39	-1.25	0.029324	1
PFDN2	-1.25	0.038524	1
PHF12	-1.25	0.029324	1
TRMT1L	-1.25	0.029324	1
TRIM61	-1.25	0.038524	1
OR10H4	-1.25	0.029324	1
BUB3	-1.25	0.088514	1
HMBS	-1.25	0.038524	1
C8orf48	-1.25	0.029324	1
GPR62	-1.25	0.029324	1
METTL3	-1.25	0.029324	1
PPP1R14C	-1.25	0.038525	1
ZC3H8	-1.24	0.040047	1
SLC2A6	-1.24	0.030592	1
LIPK	-1.24	0.030593	1
TREML1	-1.24	0.030593	1
ACTG1	-1.24	0.030593	1
PARP12	-1.24	0.030593	1
SEC31A	-1.24	0.030593	1
GOLGA8K	-1.24	0.030593	1
CCT5	-1.24	0.090943	1
IL17RE	-1.24	0.040047	1
CST11	-1.24	0.030593	1
DXO	-1.24	0.030593	1
OR4F17	-1.24	0.030593	1
PRKAB1	-1.24	0.040047	1
C3orf62	-1.24	0.040047	1
PPWD1	-1.23	0.054106	1
EPM2AIP1	-1.23	0.031874	1
CAMKK1	-1.23	0.031874	1
CCDC9	-1.23	0.031874	1
ARL14EP	-1.23	0.031874	1
LRP12	-1.23	0.031874	1
MOSPD3	-1.23	0.04156	1
SYNPO2L	-1.23	0.04156	1
KRTAP4-2	-1.23	0.04156	1
RBPJ	-1.23	0.04156	1
CYP2E1	-1.23	0.031875	1
EPPIN-WFDC6	-1.23	0.031875	1
ROS1	-1.23	0.031875	1
PLCB3	-1.23	0.031875	1
MALL	-1.23	0.04156	1
MAPK8	-1.23	0.04156	1
DDI1	-1.23	0.031875	1
AKAP9	-1.23	0.031875	1
SLC5A12	-1.23	0.031875	1
DEPDC5	-1.23	0.04156	1
ERCC4	-1.22	0.073017	1
ZNF865	-1.22	0.033205	1
BNC2	-1.22	0.033205	1
SEC24B	-1.22	0.033205	1
RBMY1J	-1.22	0.056019	1
TNPO3	-1.22	0.096012	1
PDHB	-1.22	0.033205	1
GAB4	-1.22	0.033205	1
GLS	-1.22	0.043174	1
NGFRAP1	-1.22	0.033205	1
SDR16C5	-1.22	0.033205	1
ZNF383	-1.22	0.033205	1
COA4	-1.22	0.033205	1
PISD	-1.22	0.073018	1
DGAT1	-1.22	0.043174	1
NUTF2	-1.21	0.172423	1
MCMBP	-1.21	0.057972	1
GGT1	-1.21	0.034612	1
CERS5	-1.21	0.034612	1
FADS6	-1.21	0.057972	1
LSM6	-1.21	0.098658	1
SPATA31E1	-1.21	0.044812	1
PPP2R5B	-1.21	0.044812	1
ACTR5	-1.21	0.044812	1
SHISA4	-1.21	0.044812	1
UTP20	-1.21	0.130136	1
SOX18	-1.21	0.034612	1
GPN1	-1.21	0.057972	1
PPAT	-1.21	0.034613	1
TCTN2	-1.21	0.034613	1
TULP3	-1.21	0.034613	1
ZMYND8	-1.21	0.098659	1
ELP5	-1.21	0.098659	1
ALG13	-1.21	0.07526	1
SMARCA4	-1.2	0.046543	1
ZC3H14	-1.2	0.059968	1
ACSM3	-1.2	0.036059	1
SMARCA2	-1.2	0.036059	1
IPO13	-1.2	0.07755	1
ZNF827	-1.2	0.046543	1
TIMM10	-1.2	0.101351	1
C19orf24	-1.2	0.036059	1
ANAPC7	-1.2	0.036059	1
DDX17	-1.2	0.036059	1
CDIPT	-1.2	0.1758	1
ANO2	-1.2	0.059969	1
XCL2	-1.2	0.036059	1
GLIS3	-1.2	0.036059	1
AFM	-1.2	0.036059	1
SLC32A1	-1.2	0.036059	1
FGFBP3	-1.2	0.036059	1
MAPRE3	-1.2	0.046544	1
ZNF691	-1.19	0.03756	1
ESR2	-1.19	0.03756	1
KRTAP10-6	-1.19	0.079921	1
RAD9A	-1.19	0.104082	1
ADAD2	-1.19	0.037561	1
EXOSC6	-1.19	0.104082	1
C2CD2L	-1.19	0.037561	1
PARP3	-1.19	0.037561	1
PCK1	-1.19	0.048316	1
MKNK2	-1.19	0.048316	1
PYROXD2	-1.19	0.048316	1
DCTN2	-1.19	0.079922	1
TMEM181	-1.19	0.037561	1
LTV1	-1.19	0.048316	1
ZSWIM3	-1.19	0.037561	1
POLR2C	-1.19	0.136272	1
SFRP4	-1.19	0.037561	1
MED30	-1.19	0.048316	1
SIRT7	-1.19	0.048316	1
COX7C	-1.19	0.037561	1
EWSR1	-1.19	0.037561	1
ELP6	-1.19	0.062038	1
PRG3	-1.19	0.048317	1
PLEKHG5	-1.18	0.039092	1
EP400	-1.18	0.050153	1
TERF2IP	-1.18	0.064131	1
BRPF1	-1.18	0.064131	1
ZSCAN12	-1.18	0.106896	1
TNPO2	-1.18	0.039093	1
GRID2IP	-1.18	0.064132	1
UBE2C	-1.18	0.039093	1
PER2	-1.18	0.050154	1
SLC12A6	-1.18	0.039093	1
SMOC1	-1.18	0.039093	1
COQ5	-1.18	0.082389	1
CBX3	-1.17	0.052052	1
BTBD17	-1.17	0.040704	1
SMC3	-1.17	0.066298	1
IMPDH2	-1.17	0.084928	1
PCDHGB4	-1.17	0.052052	1
C19orf69	-1.17	0.052052	1
BRAP	-1.17	0.040705	1
INF2	-1.17	0.040705	1
BZRAP1	-1.17	0.040705	1
SNW1	-1.17	0.040705	1
IRX1	-1.17	0.040705	1
GRIP2	-1.17	0.040705	1
LILRB5	-1.17	0.052053	1
ARL10	-1.17	0.040705	1
FAM231B	-1.17	0.040705	1
LOC391322	-1.17	0.186269	1
BOD1L2	-1.17	0.040705	1
TMEM214	-1.17	0.040705	1
SPATA7	-1.16	0.042387	1
TAF2	-1.16	0.068566	1
PSMA5	-1.16	0.087488	1
ASNA1	-1.16	0.068566	1
XPOT	-1.16	0.042387	1
PTEN	-1.16	0.042387	1
ACTR6	-1.16	0.068566	1
TSC2	-1.16	0.042387	1
ARID5A	-1.16	0.042387	1
PCBP3	-1.16	0.042387	1
LCMT2	-1.16	0.054	1
DQX1	-1.16	0.042387	1
BTN3A3	-1.16	0.042387	1
BOLL	-1.16	0.054001	1
UXS1	-1.16	0.054001	1
AURKB	-1.16	0.112718	1
EFS	-1.16	0.042388	1
LMF1	-1.16	0.042388	1
TOX	-1.16	0.042388	1
LELP1	-1.16	0.042388	1
PLCH2	-1.16	0.054001	1
OSGEP	-1.16	0.112719	1
GPANK1	-1.15	0.044093	1
SPNS3	-1.15	0.044093	1
TELO2	-1.15	0.090099	1
ITPRIP	-1.15	0.055986	1
DIS3	-1.15	0.090099	1
TRIM28	-1.15	0.044093	1
SLC17A7	-1.15	0.044093	1
CCNF	-1.15	0.055986	1
L3MBTL2	-1.15	0.055986	1
DEK	-1.15	0.070849	1
SH3RF2	-1.15	0.044094	1
SMAGP	-1.15	0.044094	1
ERLIN1	-1.15	0.044094	1
NRBP1	-1.15	0.0901	1
MAP2K1	-1.15	0.044094	1
COPS5	-1.15	0.055986	1
LAPTM5	-1.15	0.044094	1
MSL2	-1.15	0.044094	1
REN	-1.15	0.044094	1
UTS2	-1.15	0.044094	1
PRPF4B	-1.15	0.055986	1
LMNA	-1.15	0.055986	1
ZNF578	-1.15	0.044094	1
SATB2	-1.15	0.044094	1
ALPK3	-1.15	0.044094	1
CACNG8	-1.15	0.055986	1
DEDD	-1.15	0.044094	1
GSN	-1.15	0.055987	1
VPS33A	-1.15	0.044094	1
COQ4	-1.15	0.07085	1
TRAF3	-1.14	0.0459	1
FAM222B	-1.14	0.0459	1
CARD11	-1.14	0.058058	1
RBM39	-1.14	0.152795	1
TRAF5	-1.14	0.0459	1
PGAM4	-1.14	0.0459	1
FCGR1B	-1.14	0.0459	1
RFC5	-1.14	0.07324	1
NR1H2	-1.14	0.058058	1
CABP2	-1.14	0.0459	1
TTC7A	-1.14	0.058058	1
C6orf222	-1.14	0.0459	1
NPRL3	-1.14	0.07324	1
CUL3	-1.14	0.058059	1
SCN5A	-1.14	0.045901	1
KIAA2022	-1.14	0.07324	1
RDH11	-1.14	0.045901	1
MAML1	-1.14	0.045901	1
COQ2	-1.14	0.058059	1
TUBA4A	-1.14	0.045901	1
TRUB2	-1.13	0.12186	1
NNT	-1.13	0.07568	1
LOC643669	-1.13	0.060165	1
RGL2	-1.13	0.047761	1
SP6	-1.13	0.047761	1
ERN2	-1.13	0.047761	1
EMR2	-1.13	0.047761	1
YPEL2	-1.13	0.047761	1
CPEB3	-1.13	0.060166	1
MDC1	-1.13	0.060166	1
OR2G2	-1.13	0.047761	1
ATRN	-1.13	0.047761	1
RCHY1	-1.13	0.047761	1
U2AF1L4	-1.13	0.047761	1
TBRG1	-1.13	0.047761	1
PFDN6	-1.13	0.095555	1
TMEM259	-1.13	0.060166	1
STMN1	-1.13	0.047761	1
CCNB3	-1.13	0.047761	1
ZNF319	-1.13	0.047761	1
C10orf76	-1.13	0.047761	1
MME	-1.13	0.047762	1
UNC13B	-1.13	0.047762	1
KIF14	-1.13	0.060166	1
RPS6KA6	-1.13	0.047762	1
COX7A2L	-1.13	0.047762	1
SSR3	-1.13	0.047762	1
SIVA1	-1.13	0.047762	1
ZNF92	-1.12	0.049659	1
ALS2CR11	-1.12	0.049659	1
NAV3	-1.12	0.062383	1
DOK5	-1.12	0.062383	1
CCDC101	-1.12	0.09836	1
SLC8B1	-1.12	0.04966	1
ADA	-1.12	0.04966	1
NUP153	-1.12	0.062383	1
RHOT1	-1.12	0.04966	1
KRT3	-1.12	0.062383	1
WDR59	-1.12	0.04966	1
AKIRIN2	-1.12	0.04966	1
TSPY8	-1.12	0.125013	1
SHISA7	-1.12	0.062383	1
CCDC157	-1.12	0.04966	1
OLFML3	-1.12	0.04966	1
ABCC2	-1.12	0.04966	1
MAGEA10	-1.12	0.04966	1
OR1A2	-1.12	0.04966	1
FAM24B	-1.12	0.04966	1
SLC35E3	-1.12	0.062384	1
NEK3	-1.12	0.04966	1
CPNE3	-1.12	0.04966	1
RIN1	-1.12	0.04966	1
FANCL	-1.12	0.078187	1
TCF12	-1.12	0.062384	1
DROSHA	-1.12	0.098361	1
CREB3L4	-1.12	0.04966	1
GOLGA6B	-1.12	0.04966	1
ADCK3	-1.12	0.062384	1
BRD3	-1.12	0.04966	1
NTSR1	-1.11	0.051634	1
ST8SIA2	-1.11	0.06462	1
RBM46	-1.11	0.051634	1
ARHGAP15	-1.11	0.06462	1
C17orf85	-1.11	0.080734	1
PSMC6	-1.11	0.101297	1
FAM96A	-1.11	0.06462	1
MAD1L1	-1.11	0.101297	1
SF1	-1.11	0.163374	1
C6orf62	-1.11	0.051634	1
SURF1	-1.11	0.06462	1
FBXW12	-1.11	0.051634	1
LAGE3	-1.11	0.051635	1
KRTAP4-5	-1.11	0.080735	1
GUCY1A2	-1.11	0.051635	1
ARCN1	-1.11	0.080735	1
AGO2	-1.11	0.064621	1
APLP1	-1.11	0.064621	1
DBR1	-1.11	0.128255	1
KCNN2	-1.11	0.051635	1
UGT1A6	-1.1	0.053672	1
IQGAP3	-1.1	0.053672	1
EMX2	-1.1	0.053672	1
CARS2	-1.1	0.066972	1
HTR3D	-1.1	0.066972	1
SDHD	-1.1	0.053672	1
ANO6	-1.1	0.053672	1
RGS6	-1.1	0.053672	1
DLD	-1.1	0.104346	1
C17orf70	-1.1	0.066973	1
TBCB	-1.1	0.066973	1
VILL	-1.1	0.053673	1
OR10A7	-1.1	0.053673	1
PKN1	-1.1	0.053673	1
UNC13C	-1.1	0.053673	1
SGOL1	-1.1	0.053673	1
CSNK1A1	-1.1	0.104347	1
FAM228A	-1.1	0.066973	1
WDR87	-1.1	0.053673	1
SP8	-1.1	0.053673	1
LRCH3	-1.1	0.053673	1
S100A5	-1.1	0.053673	1
ZC3HAV1L	-1.1	0.066973	1
DDX56	-1.1	0.083403	1
BSG	-1.1	0.131589	1
CTNS	-1.1	0.053673	1
HBS1L	-1.1	0.053673	1
ASB3	-1.1	0.053673	1
CSTF2T	-1.1	0.053673	1
EPPIN	-1.09	0.055785	1
OR9Q2	-1.09	0.055785	1
CMSS1	-1.09	0.069394	1
MAPK8IP2	-1.09	0.086112	1
TTC29	-1.09	0.055785	1
FAF1	-1.09	0.055785	1
PET112	-1.09	0.086112	1
HAVCR1	-1.09	0.055785	1
SMR3B	-1.09	0.086112	1
KANSL1	-1.09	0.069394	1
LBR	-1.09	0.055785	1
QARS	-1.09	0.216633	1
DMBX1	-1.09	0.055785	1
WDR66	-1.09	0.107418	1
STAP2	-1.09	0.055785	1
ZNF781	-1.09	0.086113	1
TBC1D24	-1.09	0.069394	1
SLC15A1	-1.09	0.055785	1
PRKAA1	-1.09	0.055785	1
HS3ST3B1	-1.09	0.069394	1
PRPF6	-1.09	0.170776	1
ARHGEF2	-1.09	0.069394	1
ZNF675	-1.09	0.107419	1
IQCF3	-1.09	0.055786	1
URI1	-1.09	0.086113	1
ALG1L	-1.09	0.069394	1
ST6GAL2	-1.09	0.086113	1
PTPN1	-1.09	0.069394	1
LRRTM2	-1.09	0.055786	1
SLCO4C1	-1.09	0.055786	1
PIP4K2A	-1.08	0.088878	1
FAM81A	-1.08	0.057994	1
TMC5	-1.08	0.057994	1
AGBL2	-1.08	0.057994	1
HOXA1	-1.08	0.057994	1
OR7G1	-1.08	0.057994	1
SLC22A4	-1.08	0.057995	1
ISOC2	-1.08	0.057995	1
CENPM	-1.08	0.174551	1
TMEM119	-1.08	0.07188	1
SRP54	-1.08	0.088878	1
LAMTOR1	-1.08	0.071881	1
OR11A1	-1.08	0.057995	1
CORO1B	-1.08	0.071881	1
SMC5	-1.08	0.088879	1
NPEPL1	-1.08	0.057995	1
ZNF417	-1.08	0.057995	1
IRAK2	-1.08	0.071881	1
LACTB2	-1.08	0.057995	1
ZNF608	-1.08	0.071881	1
KRTAP10-10	-1.08	0.071881	1
C10orf95	-1.08	0.057995	1
ABLIM1	-1.08	0.057995	1
MLLT3	-1.07	0.060279	1
SERINC1	-1.07	0.060279	1
ARID3B	-1.07	0.091735	1
TMEM138	-1.07	0.060279	1
KRT13	-1.07	0.060279	1
NRP1	-1.07	0.060279	1
ESRRB	-1.07	0.06028	1
TMEM74	-1.07	0.06028	1
KCTD15	-1.07	0.06028	1
CWC27	-1.07	0.06028	1
SIRPB2	-1.07	0.06028	1
PAX1	-1.07	0.06028	1
PRRG1	-1.07	0.06028	1
CELF2	-1.07	0.06028	1
PPARD	-1.07	0.06028	1
SMG5	-1.07	0.178414	1
ANKRD53	-1.07	0.06028	1
STARD9	-1.07	0.06028	1
MCTP2	-1.07	0.06028	1
TAS2R38	-1.07	0.06028	1
NBN	-1.07	0.06028	1
PLCG1	-1.07	0.06028	1
RAPGEF6	-1.07	0.06028	1
SESN2	-1.07	0.06028	1
PRKD3	-1.07	0.06028	1
FEM1B	-1.07	0.06028	1
IL32	-1.07	0.06028	1
ADRBK2	-1.07	0.06028	1
TCEAL2	-1.06	0.062624	1
MANSC1	-1.06	0.062624	1
PCDH7	-1.06	0.062624	1
SIM2	-1.06	0.062624	1
NMT1	-1.06	0.077121	1
GCG	-1.06	0.062624	1
NUP62	-1.06	0.077121	1
ARHGEF10	-1.06	0.077121	1
C8orf44	-1.06	0.062624	1
PM20D2	-1.06	0.077122	1
SMU1	-1.06	0.116959	1
HTR2B	-1.06	0.077122	1
ADPRM	-1.06	0.077122	1
RHAG	-1.06	0.062625	1
ACTR8	-1.06	0.145601	1
C14orf166B	-1.06	0.077122	1
NOC3L	-1.05	0.1493	1
GATAD1	-1.05	0.07983	1
NFIB	-1.05	0.065044	1
LIMK2	-1.05	0.07983	1
SQRDL	-1.05	0.065044	1
TEX19	-1.05	0.065044	1
RHOQ	-1.05	0.065044	1
KCNA3	-1.05	0.065044	1
TMEM38B	-1.05	0.07983	1
KIN	-1.05	0.186294	1
ZNF296	-1.05	0.065044	1
HTR1F	-1.05	0.065044	1
ATXN7	-1.05	0.065044	1
SLAMF1	-1.05	0.097691	1
RPS18	-1.05	0.079831	1
SPATA25	-1.05	0.065044	1
RFT1	-1.05	0.149301	1
PRKAR1A	-1.05	0.065045	1
CERS1	-1.05	0.065045	1
SF3A1	-1.05	0.149301	1
ZNF451	-1.04	0.067525	1
UGT2B28	-1.04	0.067525	1
NR2E3	-1.04	0.082659	1
DOCK8	-1.04	0.067525	1
ORC5	-1.04	0.067525	1
GOLGA6D	-1.04	0.153089	1
OR51G1	-1.04	0.067525	1
DPPA2	-1.04	0.067525	1
TRIM23	-1.04	0.067525	1
CCNG2	-1.04	0.067525	1
TAL1	-1.04	0.067525	1
DPP8	-1.04	0.082659	1
CHIA	-1.04	0.067525	1
ANXA8L2	-1.04	0.067525	1
FBXO25	-1.04	0.067525	1
GRK1	-1.04	0.08266	1
TPGS1	-1.04	0.067525	1
MCCC2	-1.04	0.067525	1
FAM219A	-1.04	0.067525	1
RARS2	-1.04	0.100769	1
TCEB3C	-1.04	0.067525	1
UBA2	-1.04	0.08266	1
C9orf3	-1.04	0.067526	1
SERBP1	-1.04	0.067526	1
TRIP13	-1.04	0.08266	1
DNAJC1	-1.04	0.067526	1
HIST1H4I	-1.04	0.067526	1
GLUD1	-1.04	0.067526	1
FBN1	-1.04	0.10077	1
CHD1	-1.03	0.070078	1
OR8G1	-1.03	0.070078	1
PRMT8	-1.03	0.085513	1
EIF1	-1.03	0.085513	1
FAM196A	-1.03	0.103985	1
SHOX	-1.03	0.070078	1
SLIRP	-1.03	0.103985	1
ZFHX3	-1.03	0.070078	1
ANKRD50	-1.03	0.070078	1
GPR17	-1.03	0.070079	1
C17orf82	-1.03	0.070079	1
ENOSF1	-1.03	0.070079	1
CSNK2B	-1.03	0.103985	1
GSTA3	-1.03	0.070079	1
TERF2	-1.03	0.070079	1
SBK1	-1.03	0.085513	1
TMEM59L	-1.03	0.070079	1
ATP6V0D1	-1.03	0.127257	1
EDDM3B	-1.03	0.070079	1
KIAA1551	-1.03	0.070079	1
ATP6V0C	-1.03	0.156947	1
RCC2	-1.03	0.070079	1
ZNF431	-1.03	0.085513	1
CEP128	-1.03	0.070079	1
MAN2B2	-1.03	0.070079	1
SLC4A8	-1.03	0.070079	1
PRIMA1	-1.03	0.070079	1
SAR1A	-1.03	0.070079	1
GTF2F2	-1.03	0.085514	1
DDX50	-1.02	0.088472	1
SEC24A	-1.02	0.072738	1
C10orf35	-1.02	0.072739	1
ADCY4	-1.02	0.072739	1
UQCRC1	-1.02	0.107281	1
ANKHD1	-1.02	0.072739	1
CISD3	-1.02	0.072739	1
DLC1	-1.02	0.072739	1
TAF1C	-1.02	0.088473	1
PSMC5	-1.02	0.160901	1
CUTA	-1.02	0.072739	1
CCDC170	-1.02	0.072739	1
KRTAP4-8	-1.02	0.130874	1
TICRR	-1.02	0.088473	1
BHMT	-1.02	0.088473	1
PCMT1	-1.02	0.072739	1
CDKL4	-1.02	0.072739	1
SNRNP25	-1.02	0.088473	1
AMDHD2	-1.02	0.088473	1
WDR24	-1.02	0.130874	1
GRIPAP1	-1.02	0.072739	1
USO1	-1.02	0.088473	1
AP2S1	-1.02	0.072739	1
PRSS46	-1.02	0.072739	1
SP3	-1.02	0.072739	1
TNNC2	-1.02	0.088473	1
UBA7	-1.02	0.072739	1
PRSS22	-1.02	0.072739	1
NKIRAS2	-1.02	0.072739	1
SCGB1D2	-1.02	0.072739	1
PTPN23	-1.02	0.107281	1
NUDT5	-1.02	0.107281	1
PAQR4	-1.02	0.072739	1
HOXC10	-1.02	0.107281	1
TMEM88B	-1.02	0.088473	1
CBX5	-1.02	0.072739	1
LMF2	-1.01	0.075489	1
NOMO2	-1.01	0.075489	1
MDN1	-1.01	0.134524	1
PPME1	-1.01	0.091451	1
ZFAND2A	-1.01	0.07549	1
CD22	-1.01	0.110673	1
F2RL1	-1.01	0.07549	1
UBE2A	-1.01	0.07549	1
INTS10	-1.01	0.091451	1
SLITRK5	-1.01	0.07549	1
NADK	-1.01	0.110674	1
RNF113A	-1.01	0.110674	1
CLCN6	-1.01	0.091451	1
GART	-1.01	0.134524	1
LDLRAD3	-1.01	0.091451	1
ADCY6	-1.01	0.07549	1
PIGN	-1.01	0.07549	1
RBM17	-1.01	0.164922	1
KCNJ3	-1.01	0.07549	1
NAPRT1	-1.01	0.07549	1
CLDN15	-1.01	0.091452	1
SLC43A3	-1.01	0.07549	1
CLNS1A	-1.01	0.110674	1
POLR2G	-1.01	0.091452	1
BICD2	-1.01	0.110674	1
CYP4Z1	-1.01	0.07549	1
HIST2H2BE	-1.01	0.07549	1
ZNF281	-1.01	0.07549	1
CXCL14	-1.01	0.091452	1
TCF23	-1	0.078305	1
FANCM	-1	0.114138	1
UQCRB	-1	0.094596	1
WDR97	-1	0.094596	1
ZNF7	-1	0.078305	1
NPIPA7	-1	0.078305	1
NPIPA8	-1	0.078305	1
DDA1	-1	0.094596	1
ORAOV1	-1	0.168922	1
CUL4A	-1	0.078305	1
VCP	-1	0.114138	1
CYS1	-1	0.078305	1
MINPP1	-1	0.078305	1
TSPY1	-1	0.078305	1
RNF126	-1	0.078305	1
MIER3	-1	0.078305	1
CMYA5	-1	0.094596	1
RSPH4A	-1	0.114138	1
RNF169	-1	0.078305	1
ZNF645	-1	0.078305	1
CHMP2B	-1	0.078305	1
WNT2	-1	0.094596	1
ZNF670	-1	0.078305	1
SHC4	-1	0.078305	1
BCAM	-1	0.078305	1
LNX2	-1	0.078305	1
FNBP4	-1	0.078305	1
ILF2	-1	0.114138	1
UBR7	-1	0.094596	1
AGBL5	-1	0.114138	1
TPSB2	-1	0.138262	1
CASP10	-1	0.078305	1
OR1B1	-1	0.094596	1
MYC	-1	0.207175	1
RANBP2	-1	0.094597	1
PLK4	-1	0.094597	1
MAMDC2	-1	0.078305	1
CNOT3	-1	0.114138	1
HOXD9	-0.99	0.097793	1
PAGE1	-0.99	0.081205	1
SAMM50	-0.99	0.142064	1
ARL5C	-0.99	0.097793	1
SPATA17	-0.99	0.081205	1
LRIG1	-0.99	0.081205	1
SLC38A7	-0.99	0.097793	1
CTTN	-0.99	0.097793	1
PAPSS1	-0.99	0.097794	1
EEF1G	-0.99	0.081206	1
NPBWR2	-0.99	0.081206	1
PREX2	-0.99	0.081206	1
NDST3	-0.99	0.081206	1
FUOM	-0.99	0.081206	1
EPRS	-0.99	0.21158	1
CEACAM20	-0.99	0.081206	1
ADM2	-0.99	0.081206	1
C14orf142	-0.99	0.081206	1
DKK3	-0.99	0.081206	1
RBM10	-0.99	0.097794	1
WDR46	-0.99	0.097794	1
LMX1B	-0.99	0.11766	1
MCTP1	-0.99	0.081206	1
COX11	-0.99	0.097794	1
GPR137	-0.99	0.097794	1
KCNMB1	-0.99	0.081206	1
INTS1	-0.99	0.11766	1
SHC3	-0.99	0.097794	1
MMAA	-0.99	0.081206	1
DENND4C	-0.99	0.081206	1
TESK2	-0.99	0.097794	1
HUNK	-0.99	0.097794	1
MEIOB	-0.99	0.081206	1
CCDC172	-0.99	0.097794	1
GABRA2	-0.99	0.081206	1
RBBP6	-0.99	0.081206	1
NUPR1	-0.98	0.101145	1
TNNI3	-0.98	0.101145	1
MAP6D1	-0.98	0.101145	1
GRPEL2	-0.98	0.084209	1
ANKRD55	-0.98	0.084209	1
SLC25A47	-0.98	0.084209	1
MARCH10	-0.98	0.084209	1
THTPA	-0.98	0.084209	1
CXCR1	-0.98	0.084209	1
OR4K13	-0.98	0.084209	1
LOC81691	-0.98	0.084209	1
POLR1A	-0.98	0.216103	1
NOX1	-0.98	0.084209	1
CCT6A	-0.98	0.146027	1
SRSF9	-0.98	0.084209	1
PRSS37	-0.98	0.084209	1
TBCC	-0.98	0.216104	1
TSTA3	-0.98	0.101146	1
CDKL2	-0.98	0.08421	1
NUAK1	-0.98	0.08421	1
L3MBTL4	-0.98	0.08421	1
ZBTB24	-0.98	0.08421	1
SEC13	-0.98	0.146028	1
OR2Y1	-0.98	0.08421	1
LPIN1	-0.98	0.101146	1
ACACA	-0.98	0.101146	1
GLI4	-0.98	0.101146	1
ITGB3BP	-0.97	0.087285	1
CD302	-0.97	0.087285	1
STRBP	-0.97	0.104529	1
CKS1B	-0.97	0.087285	1
SLC39A12	-0.97	0.087285	1
RAD51C	-0.97	0.124979	1
NME7	-0.97	0.104529	1
CTPS1	-0.97	0.181508	1
IMPG1	-0.97	0.104529	1
PCIF1	-0.97	0.087285	1
C10orf142	-0.97	0.104529	1
FAM188B	-0.97	0.087285	1
WSB1	-0.97	0.10453	1
CLDN7	-0.97	0.087285	1
PLCL1	-0.97	0.087285	1
CSPG4	-0.97	0.10453	1
CHODL	-0.97	0.087285	1
MAGEA4	-0.97	0.087285	1
NTSR2	-0.97	0.087285	1
ACADSB	-0.97	0.087285	1
SREBF2	-0.97	0.124979	1
IQCJ-SCHIP1	-0.97	0.087285	1
ZNF586	-0.97	0.087285	1
DNAJC21	-0.97	0.087285	1
FAM72C	-0.97	0.269198	1
SERPINB5	-0.97	0.087286	1
LMO2	-0.97	0.087286	1
STAG2	-0.97	0.087286	1
MBD4	-0.97	0.10453	1
TMEM27	-0.97	0.087286	1
MRGPRX3	-0.97	0.087286	1
UTP18	-0.97	0.10453	1
ENPP1	-0.97	0.10453	1
ENOPH1	-0.97	0.087286	1
C1orf233	-0.97	0.087286	1
SNTB2	-0.96	0.090499	1
CARD10	-0.96	0.10798	1
ARHGAP30	-0.96	0.090499	1
FGF8	-0.96	0.090499	1
TPRKB	-0.96	0.128757	1
ALS2	-0.96	0.10798	1
MKS1	-0.96	0.090499	1
KIAA1377	-0.96	0.090499	1
PPEF1	-0.96	0.090499	1
LRRC8A	-0.96	0.090499	1
TFAP2C	-0.96	0.10798	1
PPP1R15A	-0.96	0.128757	1
GSTM4	-0.96	0.10798	1
HHEX	-0.96	0.090499	1
GOT1	-0.96	0.090499	1
ORC3	-0.96	0.185834	1
CHP2	-0.96	0.090499	1
UBR1	-0.96	0.090499	1
WNK4	-0.96	0.10798	1
PSAPL1	-0.96	0.10798	1
PQLC2	-0.96	0.10798	1
SPACA6	-0.96	0.090499	1
MPRIP	-0.96	0.090499	1
UBOX5	-0.96	0.090499	1
PMFBP1	-0.96	0.090499	1
TRAF4	-0.96	0.090499	1
MACC1	-0.96	0.090499	1
TECPR1	-0.96	0.10798	1
NVL	-0.96	0.185834	1
FAM194A	-0.96	0.10798	1
ARHGAP42	-0.96	0.090499	1
HENMT1	-0.96	0.090499	1
IQCD	-0.96	0.090499	1
MAP1A	-0.95	0.093754	1
PLEKHA8	-0.95	0.093754	1
DLL1	-0.95	0.093754	1
PRR20C	-0.95	0.093754	1
PRR20A	-0.95	0.093754	1
PRR20B	-0.95	0.093754	1
PRR20E	-0.95	0.093754	1
PRR20D	-0.95	0.093754	1
PCSK5	-0.95	0.093754	1
DCC	-0.95	0.093754	1
AURKAIP1	-0.95	0.111572	1
DLGAP3	-0.95	0.093754	1
RPS6	-0.95	0.22995	1
MARCH4	-0.95	0.111572	1
NT5C2	-0.95	0.093754	1
PNMA1	-0.95	0.093754	1
RELT	-0.95	0.093755	1
GNG12	-0.95	0.093755	1
RNF17	-0.95	0.093755	1
ARHGDIB	-0.95	0.093755	1
OVCH2	-0.95	0.111572	1
ENAH	-0.95	0.132639	1
HERPUD1	-0.95	0.093755	1
EEF1A1	-0.95	0.093755	1
CCDC103	-0.95	0.093755	1
SLC45A1	-0.95	0.093755	1
SMPD3	-0.95	0.093755	1
LCE1C	-0.95	0.093755	1
EMP2	-0.95	0.093755	1
TMEM255B	-0.95	0.093755	1
PRAMEF5	-0.94	0.097148	1
CALCR	-0.94	0.097148	1
GPHN	-0.94	0.115212	1
METTL7B	-0.94	0.097148	1
MORC2	-0.94	0.097148	1
MYH10	-0.94	0.115212	1
SLX4	-0.94	0.097148	1
NPHS2	-0.94	0.097148	1
TGIF2	-0.94	0.115212	1
SLC39A8	-0.94	0.097148	1
HSD17B11	-0.94	0.097148	1
WDSUB1	-0.94	0.097148	1
STAC	-0.94	0.097148	1
VENTX	-0.94	0.097148	1
OR9A2	-0.94	0.097148	1
FAM19A2	-0.94	0.097148	1
DESI2	-0.94	0.097148	1
TTC31	-0.94	0.097148	1
TP53BP1	-0.94	0.115212	1
BPIFA2	-0.94	0.097148	1
COL6A3	-0.94	0.115212	1
TTK	-0.94	0.097148	1
PLOD1	-0.94	0.115212	1
VCPIP1	-0.94	0.115212	1
MYBPC3	-0.94	0.136599	1
ELAC2	-0.94	0.136599	1
FOXM1	-0.94	0.115212	1
DEPTOR	-0.94	0.097148	1
HDAC10	-0.94	0.097148	1
PFKFB4	-0.94	0.097148	1
LPAR1	-0.94	0.097148	1
MRPS28	-0.94	0.097148	1
MTHFSD	-0.94	0.097148	1
ZNF280D	-0.94	0.097148	1
APBA3	-0.94	0.097148	1
SLCO1B7	-0.94	0.097148	1
USP20	-0.93	0.100589	1
RRP36	-0.93	0.100589	1
MORC3	-0.93	0.100589	1
ZNF696	-0.93	0.118955	1
SPRED1	-0.93	0.118955	1
CLGN	-0.93	0.100589	1
MBOAT4	-0.93	0.100589	1
COMMD6	-0.93	0.100589	1
EXT2	-0.93	0.100589	1
FBXO40	-0.93	0.14064	1
LYNX1	-0.93	0.100589	1
TTC30A	-0.93	0.100589	1
RCCD1	-0.93	0.118955	1
NR2C2	-0.93	0.100589	1
NAA11	-0.93	0.100589	1
AKR1E2	-0.93	0.100589	1
CMPK1	-0.93	0.118955	1
IRF9	-0.93	0.100589	1
NDC80	-0.93	0.199422	1
ZNF37A	-0.93	0.100589	1
CUL4B	-0.93	0.10059	1
FAM166B	-0.93	0.10059	1
SAMD3	-0.93	0.10059	1
NANOG	-0.93	0.10059	1
RGL3	-0.93	0.10059	1
NPBWR1	-0.93	0.10059	1
CHAF1B	-0.93	0.10059	1
VGF	-0.93	0.118956	1
DCAF5	-0.93	0.10059	1
ARHGAP35	-0.93	0.10059	1
MSH5	-0.92	0.122845	1
MEOX2	-0.92	0.122845	1
RPL15	-0.92	0.104191	1
PARVA	-0.92	0.104191	1
RFXAP	-0.92	0.104191	1
ITGAL	-0.92	0.104191	1
KBTBD7	-0.92	0.104191	1
KRTAP5-7	-0.92	0.104191	1
SSR2	-0.92	0.122845	1
OR1M1	-0.92	0.104191	1
OR52D1	-0.92	0.122845	1
IARS2	-0.92	0.171312	1
SLC25A28	-0.92	0.104191	1
STXBP4	-0.92	0.104191	1
ZDHHC12	-0.92	0.104191	1
OR6X1	-0.92	0.104191	1
CASP12	-0.92	0.104191	1
KIDINS220	-0.92	0.104191	1
ERMAP	-0.92	0.122846	1
NOP9	-0.92	0.171313	1
DPP10	-0.92	0.104191	1
GTPBP2	-0.92	0.104191	1
SNX18	-0.92	0.144825	1
OR4F5	-0.92	0.122846	1
KIF18A	-0.92	0.104191	1
FBXO41	-0.92	0.171313	1
DDX60L	-0.92	0.104191	1
KRT23	-0.92	0.104192	1
COX7A1	-0.92	0.104192	1
PEF1	-0.92	0.104192	1
IRAK3	-0.92	0.122846	1
TPSAB1	-0.92	0.104192	1
DACT2	-0.92	0.104192	1
CYP2C18	-0.92	0.122846	1
SIKE1	-0.92	0.104192	1
BDKRB2	-0.92	0.104192	1
ZNF780B	-0.92	0.104192	1
TNFRSF6B	-0.92	0.122846	1
CA1	-0.92	0.104192	1
RAMP3	-0.92	0.104192	1
C1orf112	-0.92	0.104192	1
SMG7	-0.91	0.175928	1
ZNF259	-0.91	0.149111	1
PON2	-0.91	0.107854	1
ALDH18A1	-0.91	0.107854	1
P4HA3	-0.91	0.107854	1
MOSPD2	-0.91	0.107854	1
AADACL2	-0.91	0.107854	1
HUS1	-0.91	0.149111	1
C12orf66	-0.91	0.107854	1
FLG	-0.91	0.107854	1
MRM1	-0.91	0.107854	1
CCL25	-0.91	0.107854	1
HMGCS1	-0.91	0.175929	1
CCDC69	-0.91	0.107854	1
TOB1	-0.91	0.107854	1
LMNB1	-0.91	0.107854	1
EMP3	-0.91	0.107854	1
EIF4EBP3	-0.91	0.107854	1
TP53I3	-0.91	0.107854	1
MED24	-0.91	0.149111	1
PTCH1	-0.91	0.126811	1
USP39	-0.91	0.126811	1
ARHGAP26	-0.91	0.107854	1
SART3	-0.91	0.175929	1
TAF8	-0.91	0.107854	1
RCOR2	-0.91	0.107854	1
OR56A1	-0.91	0.107854	1
LRSAM1	-0.91	0.107854	1
HIST1H2AM	-0.91	0.107854	1
MYO9A	-0.91	0.107854	1
PICALM	-0.91	0.107854	1
RUSC1-AS1	-0.91	0.107854	1
TCEAL6	-0.91	0.107854	1
SLC34A2	-0.91	0.107854	1
CNOT8	-0.91	0.107854	1
ABCD1	-0.91	0.107854	1
DCP1B	-0.91	0.126812	1
C17orf50	-0.91	0.126812	1
EDN3	-0.91	0.107854	1
ATR	-0.91	0.175929	1
DERL1	-0.91	0.107854	1
METTL16	-0.91	0.249404	1
FAH	-0.91	0.107854	1
TPBGL	-0.9	0.111642	1
DSC3	-0.9	0.111642	1
ADCYAP1R1	-0.9	0.111642	1
FRMPD4	-0.9	0.111642	1
TPCN1	-0.9	0.111642	1
NRAP	-0.9	0.1309	1
PHTF2	-0.9	0.111642	1
MTIF2	-0.9	0.1309	1
FBXO32	-0.9	0.111642	1
THADA	-0.9	0.111642	1
USP48	-0.9	0.111642	1
B3GNT6	-0.9	0.111642	1
LITAF	-0.9	0.111642	1
PLD4	-0.9	0.111642	1
MT1A	-0.9	0.153489	1
SNRPA1	-0.9	0.111642	1
EPS15	-0.9	0.111642	1
KCNK2	-0.9	0.111642	1
KMT2E	-0.9	0.130901	1
RDM1	-0.9	0.111642	1
SNX1	-0.9	0.111642	1
P2RY12	-0.9	0.111642	1
A2M	-0.9	0.111642	1
SEPW1	-0.9	0.15349	1
CCDC64	-0.9	0.15349	1
PATE1	-0.9	0.111642	1
NDNL2	-0.9	0.15349	1
FAM115A	-0.9	0.111642	1
SLC25A22	-0.9	0.111643	1
ZDHHC24	-0.9	0.111643	1
BICD1	-0.9	0.111643	1
POLR2M	-0.9	0.111643	1
COPB1	-0.9	0.213773	1
B2M	-0.89	0.115548	1
NARS2	-0.89	0.115548	1
CTSG	-0.89	0.115548	1
QTRTD1	-0.89	0.115548	1
OLR1	-0.89	0.115548	1
PKNOX1	-0.89	0.157977	1
INSM1	-0.89	0.115548	1
CCPG1	-0.89	0.115548	1
FPGT	-0.89	0.135061	1
CTC1	-0.89	0.218756	1
ESPN	-0.89	0.135061	1
LRPAP1	-0.89	0.115548	1
SLC7A14	-0.89	0.115548	1
GLTPD1	-0.89	0.115548	1
YAE1D1	-0.89	0.18531	1
TMC8	-0.89	0.115548	1
GAL3ST1	-0.89	0.115548	1
SOWAHA	-0.89	0.115548	1
FBXO34	-0.89	0.115548	1
CAPRIN1	-0.89	0.115548	1
SPATA8	-0.89	0.135061	1
R3HDM1	-0.89	0.115548	1
MYH14	-0.89	0.135061	1
PTGDR2	-0.89	0.115548	1
GUCY1B3	-0.89	0.115548	1
GRIK2	-0.89	0.115548	1
RNF165	-0.89	0.115548	1
DCUN1D1	-0.89	0.115548	1
LZTS1	-0.89	0.115548	1
FGD3	-0.89	0.115548	1
YAF2	-0.89	0.115548	1
METTL23	-0.89	0.115548	1
EXOSC10	-0.89	0.185311	1
BANF1	-0.89	0.218757	1
TBC1D32	-0.89	0.115548	1
TUBGCP4	-0.89	0.115548	1
PBDC1	-0.89	0.115548	1
CSNK1G2	-0.89	0.135062	1
CDC42BPA	-0.89	0.115548	1
MORC4	-0.89	0.115548	1
EXT1	-0.89	0.115548	1
OR4A16	-0.89	0.135062	1
MRGPRX4	-0.89	0.157977	1
B4GALNT3	-0.89	0.115549	1
LRRC37A2	-0.89	0.115549	1
CEP164	-0.89	0.157977	1
PLXDC1	-0.89	0.135062	1
ABHD14A	-0.89	0.115549	1
BCAS3	-0.88	0.11959	1
OR5T3	-0.88	0.139369	1
SGOL2	-0.88	0.11959	1
ARF5	-0.88	0.11959	1
CNOT2	-0.88	0.11959	1
HOMEZ	-0.88	0.139369	1
KIAA0895L	-0.88	0.11959	1
SLC24A3	-0.88	0.11959	1
TSTD2	-0.88	0.139369	1
YWHAQ	-0.88	0.139369	1
MANF	-0.88	0.11959	1
HSPA13	-0.88	0.11959	1
PHF15	-0.88	0.11959	1
CCDC89	-0.88	0.11959	1
F13B	-0.88	0.11959	1
AP1S2	-0.88	0.11959	1
NEDD8	-0.88	0.190144	1
CACTIN	-0.88	0.11959	1
YPEL4	-0.88	0.11959	1
TMEM132C	-0.88	0.139369	1
PSD	-0.88	0.139369	1
ASXL3	-0.88	0.13937	1
DDRGK1	-0.88	0.11959	1
GLT8D2	-0.88	0.11959	1
TM4SF4	-0.88	0.11959	1
STAG1	-0.88	0.162581	1
PVR	-0.88	0.11959	1
HOXB4	-0.88	0.11959	1
TSR1	-0.88	0.13937	1
SUPT20HL1	-0.88	0.13937	1
PNPLA8	-0.88	0.13937	1
PSIP1	-0.88	0.11959	1
SFTPD	-0.88	0.11959	1
LAMP1	-0.88	0.11959	1
BRSK1	-0.88	0.11959	1
PPP1R1A	-0.88	0.11959	1
POU4F1	-0.88	0.11959	1
LIN7C	-0.88	0.11959	1
LOC650293	-0.88	0.162581	1
RASD1	-0.88	0.11959	1
ZNF414	-0.88	0.11959	1
MAPK7	-0.88	0.11959	1
PDGFD	-0.88	0.13937	1
CR1L	-0.88	0.11959	1
OR4K14	-0.88	0.11959	1
SECISBP2	-0.88	0.162581	1
PLA2G3	-0.88	0.11959	1
GIMAP6	-0.88	0.11959	1
PEX5L	-0.88	0.11959	1
DDR1	-0.88	0.11959	1
KRTAP5-2	-0.88	0.11959	1
ZNF512B	-0.88	0.11959	1
PSME1	-0.87	0.123759	1
PRMT7	-0.87	0.123759	1
LHX2	-0.87	0.123759	1
CDCA8	-0.87	0.195098	1
RFC2	-0.87	0.228857	1
C16orf90	-0.87	0.123759	1
TNIP1	-0.87	0.143665	1
PLEC	-0.87	0.143665	1
WHSC1L1	-0.87	0.143665	1
MAG	-0.87	0.123759	1
RFC1	-0.87	0.270049	1
HIGD2A	-0.87	0.123759	1
UBE2K	-0.87	0.123759	1
MGAT5	-0.87	0.123759	1
LRRIQ4	-0.87	0.143665	1
PEBP4	-0.87	0.123759	1
RPAP1	-0.87	0.195098	1
TTC12	-0.87	0.143665	1
GMDS	-0.87	0.123759	1
SAMD12	-0.87	0.123759	1
CENPF	-0.87	0.143665	1
SCN1B	-0.87	0.123759	1
PINLYP	-0.87	0.123759	1
FAM160A2	-0.87	0.123759	1
COL28A1	-0.87	0.143665	1
LRRC16A	-0.87	0.167214	1
NBAS	-0.87	0.123759	1
AKNAD1	-0.87	0.143665	1
TF	-0.87	0.123759	1
C8orf74	-0.87	0.123759	1
STX12	-0.87	0.123759	1
PAX8	-0.87	0.123759	1
SAPCD1	-0.87	0.123759	1
SND1	-0.87	0.123759	1
KRT17	-0.87	0.123759	1
KRTAP9-2	-0.87	0.123759	1
TRMT13	-0.87	0.123759	1
ZNF620	-0.87	0.123759	1
BAHCC1	-0.87	0.123759	1
SH3BP1	-0.87	0.143665	1
MEGF9	-0.87	0.123759	1
CSGALNACT2	-0.87	0.143665	1
SYT13	-0.87	0.123759	1
PPP1R13B	-0.87	0.123759	1
BRD2	-0.87	0.143666	1
SPCS1	-0.87	0.167214	1
CTAGE6	-0.87	0.123759	1
HPS1	-0.87	0.143666	1
CPSF6	-0.87	0.167214	1
CPSF4	-0.86	0.127963	1
AMH	-0.86	0.127963	1
PPA1	-0.86	0.234091	1
OR51E2	-0.86	0.127963	1
CHRNA2	-0.86	0.127963	1
OR6K6	-0.86	0.127963	1
CIDEA	-0.86	0.127963	1
IQCE	-0.86	0.148161	1
RCE1	-0.86	0.148161	1
SYNM	-0.86	0.148161	1
FAM171B	-0.86	0.127963	1
PRKDC	-0.86	0.127963	1
FNDC5	-0.86	0.127963	1
LYSMD2	-0.86	0.127963	1
CHDH	-0.86	0.127963	1
TMEM171	-0.86	0.127963	1
TLX2	-0.86	0.148161	1
PRR7	-0.86	0.127963	1
RP2	-0.86	0.127963	1
BMP6	-0.86	0.148161	1
FAM172A	-0.86	0.127963	1
GPD1L	-0.86	0.127963	1
ALAD	-0.86	0.148161	1
CCDC91	-0.86	0.127963	1
USP30	-0.86	0.127963	1
FAM3C	-0.86	0.127963	1
TRPV1	-0.86	0.148161	1
SUGP1	-0.86	0.200087	1
MKNK1	-0.86	0.171982	1
RPL35	-0.86	0.127963	1
OR6F1	-0.86	0.127963	1
TMEM123	-0.86	0.127963	1
KCNQ2	-0.86	0.127963	1
DOCK1	-0.86	0.127963	1
AADACL3	-0.86	0.127963	1
RPL34	-0.86	0.200087	1
COTL1	-0.86	0.127963	1
PAG1	-0.86	0.127963	1
EIF3B	-0.86	0.234092	1
MUC6	-0.86	0.171982	1
PREB	-0.86	0.200087	1
UBALD2	-0.86	0.171982	1
CCS	-0.86	0.127963	1
PAIP2B	-0.86	0.127963	1
TGFBI	-0.86	0.127963	1
CACNA1I	-0.85	0.15281	1
TYMS	-0.85	0.23938	1
SWI5	-0.85	0.15281	1
ATF6	-0.85	0.15281	1
C16orf96	-0.85	0.15281	1
ZNF438	-0.85	0.132319	1
TTC14	-0.85	0.176824	1
C9orf64	-0.85	0.132319	1
FAM89A	-0.85	0.15281	1
UGT1A3	-0.85	0.132319	1
TMEM220	-0.85	0.132319	1
LPO	-0.85	0.15281	1
UBE2O	-0.85	0.132319	1
SH3D21	-0.85	0.15281	1
CCL15	-0.85	0.132319	1
DEFB130	-0.85	0.132319	1
CALD1	-0.85	0.176824	1
HOXB7	-0.85	0.132319	1
TRIM16	-0.85	0.132319	1
SHANK3	-0.85	0.132319	1
HINT3	-0.85	0.132319	1
TEX28	-0.85	0.132319	1
NUTM2A	-0.85	0.132319	1
ACTRT1	-0.85	0.132319	1
KIAA1211	-0.85	0.205208	1
TMEM51	-0.85	0.132319	1
PLEKHA3	-0.85	0.15281	1
BATF2	-0.85	0.13232	1
PCK2	-0.85	0.15281	1
POMZP3	-0.85	0.15281	1
CD82	-0.85	0.15281	1
MED19	-0.85	0.176825	1
PCP2	-0.85	0.15281	1
SLC6A2	-0.85	0.13232	1
OPALIN	-0.85	0.13232	1
SEC22C	-0.85	0.13232	1
RALGAPA1	-0.85	0.13232	1
PDLIM1	-0.85	0.13232	1
FTH1	-0.85	0.13232	1
POU6F2	-0.85	0.13232	1
ZNF814	-0.85	0.13232	1
NOC2L	-0.85	0.176825	1
FAM212A	-0.85	0.13232	1
SCAMP1	-0.84	0.157529	1
C15orf54	-0.84	0.18183	1
OBSL1	-0.84	0.157529	1
ARHGEF11	-0.84	0.157529	1
OR2T27	-0.84	0.136798	1
LTBP3	-0.84	0.136798	1
UPF1	-0.84	0.157529	1
RYR3	-0.84	0.157529	1
RNF220	-0.84	0.136798	1
ACP1	-0.84	0.15753	1
AP1G2	-0.84	0.136798	1
PAFAH1B3	-0.84	0.136798	1
HNRNPDL	-0.84	0.15753	1
NUCB2	-0.84	0.136798	1
POM121	-0.84	0.136798	1
NXT2	-0.84	0.136798	1
GTF2E1	-0.84	0.15753	1
THAP11	-0.84	0.210406	1
HNRNPA0	-0.84	0.136798	1
SDC2	-0.84	0.136798	1
DERL2	-0.84	0.15753	1
WWC3	-0.84	0.136798	1
ZNF776	-0.84	0.136798	1
P2RY10	-0.84	0.136798	1
MYO1F	-0.84	0.136798	1
GABRB1	-0.84	0.136798	1
TMEM225	-0.84	0.136798	1
TMEM106C	-0.84	0.136798	1
CLDND2	-0.84	0.136798	1
TMEM99	-0.84	0.136799	1
CTRL	-0.84	0.136799	1
VARS2	-0.84	0.244775	1
IDO2	-0.84	0.136799	1
CYP4F22	-0.84	0.15753	1
KIF25	-0.84	0.136799	1
RFX3	-0.84	0.15753	1
ALMS1	-0.84	0.15753	1
OR51Q1	-0.84	0.15753	1
RNF103	-0.84	0.136799	1
B3GNTL1	-0.84	0.136799	1
CSNK2A1	-0.84	0.136799	1
ARHGEF37	-0.83	0.141336	1
NUDCD3	-0.83	0.18688	1
FASTKD5	-0.83	0.215752	1
SEH1L	-0.83	0.162447	1
G6PC3	-0.83	0.141336	1
C20orf85	-0.83	0.141336	1
RAD51B	-0.83	0.215752	1
LAPTM4A	-0.83	0.141336	1
PHYHD1	-0.83	0.141336	1
FUT6	-0.83	0.141336	1
CCDC125	-0.83	0.141337	1
CCNE1	-0.83	0.141337	1
PRF1	-0.83	0.162448	1
ZBTB43	-0.83	0.162448	1
SLC35G1	-0.83	0.141337	1
NUP98	-0.83	0.141337	1
SRRM3	-0.83	0.141337	1
VRTN	-0.83	0.18688	1
AOC3	-0.83	0.141337	1
RILP	-0.83	0.141337	1
SYT9	-0.83	0.18688	1
SSH1	-0.83	0.18688	1
COL5A1	-0.83	0.141337	1
FEZF2	-0.83	0.141337	1
ZEB1	-0.83	0.141337	1
SNAPC4	-0.83	0.250223	1
INPP4B	-0.83	0.141337	1
LRRN1	-0.83	0.141337	1
NFATC1	-0.83	0.141337	1
TUBGCP5	-0.83	0.162448	1
OR4K17	-0.83	0.141337	1
BTBD10	-0.83	0.162448	1
MRPL17	-0.83	0.341841	1
SRSF11	-0.83	0.141337	1
ZNF230	-0.83	0.141337	1
OR8I2	-0.83	0.141337	1
RPS25	-0.83	0.141337	1
GRXCR1	-0.83	0.141337	1
C1orf43	-0.83	0.141337	1
SPO11	-0.83	0.141337	1
LSM4	-0.83	0.250223	1
STX7	-0.83	0.141337	1
C11orf85	-0.83	0.141337	1
TTC21A	-0.83	0.141337	1
PLCD3	-0.83	0.18688	1
SLC26A7	-0.83	0.141337	1
PRPF4	-0.83	0.215753	1
DUSP5	-0.83	0.141337	1
GPBP1	-0.83	0.141337	1
CHRNA6	-0.83	0.162448	1
NDST1	-0.83	0.141337	1
PDIK1L	-0.83	0.141337	1
TSPAN16	-0.82	0.146033	1
SLC9C2	-0.82	0.146033	1
FAM208A	-0.82	0.146033	1
IFITM10	-0.82	0.146033	1
PTPLA	-0.82	0.146033	1
NUDT6	-0.82	0.146033	1
ZNF746	-0.82	0.1674	1
SIX4	-0.82	0.146033	1
YWHAG	-0.82	0.146033	1
SH2B1	-0.82	0.146033	1
NPRL2	-0.82	0.146033	1
CAPNS1	-0.82	0.146033	1
SOWAHC	-0.82	0.1674	1
IL17RB	-0.82	0.146033	1
ACTL8	-0.82	0.146033	1
BBOX1	-0.82	0.146033	1
DHRS4L1	-0.82	0.221168	1
TAS2R10	-0.82	0.146033	1
SMYD1	-0.82	0.146033	1
C20orf26	-0.82	0.146033	1
CDH16	-0.82	0.146033	1
SQSTM1	-0.82	0.146033	1
DTNB	-0.82	0.146033	1
OR10H1	-0.82	0.146033	1
LPIN3	-0.82	0.146033	1
CAPG	-0.82	0.146033	1
TMEM240	-0.82	0.146033	1
CHST2	-0.82	0.146033	1
KRTCAP2	-0.82	0.146033	1
SREK1	-0.82	0.146033	1
TMEM150A	-0.82	0.167401	1
KRTAP19-4	-0.82	0.146033	1
TLR4	-0.82	0.146033	1
TRIM50	-0.82	0.146033	1
FCHSD1	-0.82	0.146033	1
MKI67	-0.82	0.167401	1
CCL4L2	-0.82	0.146033	1
GJB7	-0.82	0.146033	1
JTB	-0.82	0.146033	1
PRMT6	-0.82	0.146033	1
FASLG	-0.82	0.167401	1
RALGAPA2	-0.82	0.146034	1
EIF1AX	-0.82	0.167401	1
MESDC2	-0.82	0.146034	1
MOS	-0.82	0.146034	1
FCHO2	-0.82	0.146034	1
EPHA8	-0.82	0.146034	1
FABP6	-0.82	0.167401	1
TAF1D	-0.82	0.167401	1
IQCG	-0.82	0.146034	1
TYROBP	-0.82	0.146034	1
CLEC5A	-0.82	0.146034	1
WIPI1	-0.81	0.1509	1
HK3	-0.81	0.1509	1
ABHD4	-0.81	0.1509	1
OSCP1	-0.81	0.1509	1
E2F7	-0.81	0.1509	1
TLE3	-0.81	0.1509	1
RTEL1	-0.81	0.172509	1
GALNS	-0.81	0.1509	1
SRD5A1	-0.81	0.1509	1
SNX11	-0.81	0.1509	1
F9	-0.81	0.1509	1
WDR20	-0.81	0.172509	1
SEMA3C	-0.81	0.172509	1
TRNT1	-0.81	0.172509	1
GGT7	-0.81	0.1509	1
TPP2	-0.81	0.172509	1
TTC39A	-0.81	0.172509	1
VIMP	-0.81	0.1509	1
ADRB1	-0.81	0.1509	1
HOXA9	-0.81	0.1509	1
CHRNB3	-0.81	0.1509	1
GPM6A	-0.81	0.150901	1
KDM5A	-0.81	0.150901	1
IL2RB	-0.81	0.150901	1
ZNF99	-0.81	0.150901	1
ZNF562	-0.81	0.150901	1
LILRB3	-0.81	0.150901	1
CDKN1B	-0.81	0.150901	1
CD1D	-0.81	0.150901	1
SEMA4C	-0.81	0.150901	1
C5orf30	-0.81	0.150901	1
MGARP	-0.81	0.150901	1
SYCP3	-0.81	0.150901	1
LRP2BP	-0.81	0.150901	1
MEIS3	-0.81	0.150901	1
PAK1IP1	-0.81	0.261456	1
VSTM2B	-0.81	0.150901	1
PDCD7	-0.81	0.150901	1
DOCK11	-0.81	0.172509	1
GRB10	-0.81	0.172509	1
USP6	-0.81	0.172509	1
TBL2	-0.81	0.150901	1
TCEAL1	-0.81	0.150901	1
RPL7L1	-0.81	0.150901	1
SGCG	-0.81	0.150901	1
PAX6	-0.81	0.150901	1
CALU	-0.81	0.150901	1
HCCS	-0.81	0.197337	1
SH2D4B	-0.81	0.150901	1
SIAE	-0.81	0.150901	1
TRIM29	-0.81	0.172509	1
MMS19	-0.81	0.197338	1
WNK1	-0.81	0.197338	1
CD83	-0.81	0.150901	1
SC5D	-0.81	0.150901	1
GPR20	-0.81	0.150901	1
AMELY	-0.8	0.17771	1
C15orf43	-0.8	0.155842	1
FUK	-0.8	0.155842	1
C4orf17	-0.8	0.155842	1
DERA	-0.8	0.155842	1
WIPF3	-0.8	0.17771	1
FUT8	-0.8	0.155842	1
KRT33B	-0.8	0.155842	1
KMO	-0.8	0.155842	1
SDR9C7	-0.8	0.155842	1
KRR1	-0.8	0.17771	1
GPR37L1	-0.8	0.155842	1
ERAP1	-0.8	0.155842	1
FHL3	-0.8	0.155842	1
SPATA2L	-0.8	0.20275	1
RRH	-0.8	0.17771	1
ETV6	-0.8	0.155842	1
ERBB2IP	-0.8	0.155842	1
LARP7	-0.8	0.155842	1
PPP3R2	-0.8	0.155842	1
GPA33	-0.8	0.155842	1
KCNH4	-0.8	0.155842	1
TTLL4	-0.8	0.155842	1
CAPS	-0.8	0.155842	1
PAICS	-0.8	0.267217	1
C4BPA	-0.8	0.155842	1
WDR77	-0.8	0.267218	1
TBX18	-0.8	0.155843	1
PYURF	-0.8	0.17771	1
ARHGEF5	-0.8	0.17771	1
CXorf27	-0.8	0.155843	1
TGDS	-0.8	0.155843	1
REPS2	-0.8	0.155843	1
ACSS1	-0.8	0.155843	1
ACER1	-0.8	0.155843	1
GAR1	-0.8	0.155843	1
GP1BA	-0.8	0.155843	1
PSMD5	-0.8	0.155843	1
PRDM9	-0.8	0.155843	1
CPS1	-0.8	0.155843	1
ABCC1	-0.8	0.155843	1
APH1B	-0.8	0.17771	1
COX16	-0.8	0.202751	1
GRM2	-0.8	0.155843	1
SYTL5	-0.8	0.17771	1
STOX2	-0.8	0.17771	1
TGIF2-C20orf24	-0.8	0.17771	1
GRB7	-0.8	0.155843	1
USP31	-0.8	0.155843	1
OR2T8	-0.8	0.155843	1
C1orf109	-0.8	0.232318	1
TEX14	-0.8	0.155843	1
SYT6	-0.8	0.177711	1
AMBRA1	-0.8	0.177711	1
SENP8	-0.8	0.155843	1
OR4Q3	-0.8	0.177711	1
VMAC	-0.8	0.155843	1
FUT11	-0.8	0.177711	1
SLC52A2	-0.8	0.155843	1
KCNV2	-0.79	0.183009	1
CLDN1	-0.79	0.160915	1
NDUFA4	-0.79	0.183009	1
[truncated: 16,990 more rows]

## Sheet: BIBR1532_20µM_DrugZ
Gene	NormZ	FDR_synth	FDR_supp
UCK2	-7.41	1.19e-09	1
SLC29A1	-6.95	1.69e-08	1
UCHL5	-6.84	2.47e-08	1
TFPT	-5.88	9.69e-06	1
INO80E	-5.53	5.97e-05	1
CDK5	-4.87	0.00175	1
CUL5	-4.7	0.00358	1
HEXIM1	-4.63	0.00428	1
SIK1	-4.48	0.00787	1
NFRKB	-4.27	0.0161	1
ZNF410	-4.26	0.0161	1
TBRG4	-4.26	0.0161	1
GUCA2A	-4.18	0.0215	1
C16orf72	-4.13	0.0247	1
HELZ	-4.09	0.027	1
SLC25A5	-3.96	0.0438	1
SZT2	-3.91	0.051	1
FTO	-3.86	0.0595	1
PGLYRP3	-3.84	0.0621	1
TMEM127	-3.78	0.0735	1
PIAS4	-3.59	0.152	1
GNA13	-3.55	0.164	1
BRD1	-3.49	0.193	1
KPTN	-3.49	0.193	1
RECQL5	-3.46	0.203	1
TBX2	-3.44	0.215	1
BIRC6	-3.37	0.27	1
SEC31A	-3.3	0.319	1
SNX22	-3.3	0.319	1
CREBRF	-3.27	0.344	1
SATB2	-3.26	0.348	1
MARCH9	-3.22	0.377	1
TK1	-3.19	0.41	1
CXorf40A	-3.17	0.435	1
NPY5R	-3.08	0.548	1
OLFML1	-3.08	0.548	1
RBM5	-3.05	0.569	1
GRAMD4	-3.04	0.569	1
RIC8A	-3.04	0.569	1
SPTAN1	-3.04	0.569	1
FIBP	-3.03	0.577	1
RNF7	-3.01	0.591	1
DEC1	-3	0.595	1
TRIM41	-2.98	0.6	1
MLLT3	-2.98	0.6	1
LRP10	-2.98	0.6	1
PIH1D1	-2.95	0.636	1
RAD54L2	-2.93	0.645	1
YJEFN3	-2.92	0.645	1
STUB1	-2.91	0.645	1
ZNF714	-2.91	0.645	1
CCDC111	-2.91	0.645	1
ADCK4	-2.9	0.645	1
PGM2	-2.9	0.645	1
SESN2	-2.9	0.645	1
MERTK	-2.87	0.694	1
ACSL5	-2.86	0.717	1
PLA2G4F	-2.84	0.741	1
SH2D3C	-2.83	0.747	1
FIS1	-2.82	0.763	1
USP9Y	-2.81	0.767	1
HSP90B1	-2.81	0.767	1
INPP5D	-2.8	0.772	1
FAM83E	-2.77	0.811	1
ARL10	-2.77	0.811	1
GALNT1	-2.77	0.811	1
CHRND	-2.75	0.824	1
PDSS1	-2.75	0.824	1
HMGXB4	-2.75	0.824	1
CARTPT	-2.75	0.824	1
OR56A5	-2.73	0.824	1
ZNF578	-2.73	0.824	1
SLC13A2	-2.72	0.824	1
HCST	-2.72	0.824	1
STK11	-2.72	0.824	1
MED23	-2.71	0.824	1
ARHGAP42	-2.71	0.824	1
FTSJ1	-2.71	0.824	1
CXorf40B	-2.7	0.838	1
USP34	-2.69	0.838	1
DAK	-2.69	0.838	1
USP15	-2.69	0.838	1
TSC22D2	-2.68	0.838	1
LOC105375787	-2.68	0.838	1
GGNBP2	-2.67	0.839	1
KCNN2	-2.67	0.84	1
INO80C	-2.66	0.84	1
LAPTM5	-2.66	0.84	1
FCGR2A	-2.66	0.84	1
OR4M1	-2.65	0.84	1
SRGAP2B	-2.65	0.84	1
PDSS2	-2.65	0.843	1
KLF2	-2.64	0.843	1
MLNR	-2.64	0.843	1
CAMKK1	-2.63	0.861	1
BNIP3L	-2.63	0.861	1
BRE	-2.62	0.87	1
ABCG1	-2.6	0.88	1
EPC1	-2.6	0.88	1
ASF1B	-2.59	0.88	1
ROS1	-2.58	0.88	1
OR7G3	-2.58	0.88	1
NANOG	-2.58	0.88	1
CTAG2	-2.58	0.88	1
UXS1	-2.58	0.88	1
SLC2A6	-2.57	0.88	1
ZBTB1	-2.57	0.88	1
SORL1	-2.57	0.88	1
SUPT7L	-2.57	0.88	1
C19orf24	-2.56	0.88	1
RAD17	-2.56	0.88	1
RD3	-2.56	0.88	1
MLX	-2.56	0.88	1
ERG	-2.56	0.88	1
DHODH	-2.55	0.88	1
C14orf142	-2.54	0.88	1
SAMD12	-2.54	0.88	1
HMBS	-2.54	0.88	1
LOC147646	-2.54	0.88	1
CYP7A1	-2.54	0.88	1
TRPV2	-2.53	0.88	1
PRKAA1	-2.53	0.88	1
ZSWIM3	-2.53	0.88	1
COL20A1	-2.52	0.88	1
PSPC1	-2.52	0.88	1
ZNF585B	-2.52	0.88	1
FAM155A	-2.52	0.88	1
OR2H1	-2.51	0.88	1
TCF4	-2.51	0.88	1
ZNF497	-2.51	0.88	1
FFAR3	-2.51	0.88	1
NR2C2	-2.51	0.883	1
CTAGE5	-2.49	0.907	1
ARID3C	-2.49	0.907	1
TRIP12	-2.49	0.907	1
ZNF880	-2.48	0.907	1
TMEM185B	-2.48	0.907	1
RNF169	-2.48	0.907	1
PLCL1	-2.48	0.907	1
XCL2	-2.46	0.922	1
KRBA1	-2.46	0.922	1
SOX7	-2.46	0.922	1
SIK2	-2.45	0.922	1
SSX3	-2.45	0.922	1
CRIP3	-2.45	0.922	1
CCNG2	-2.45	0.922	1
INO80	-2.44	0.922	1
AGBL2	-2.44	0.922	1
MYO10	-2.44	0.922	1
PARP12	-2.44	0.922	1
SERPINE3	-2.44	0.922	1
CLCNKA	-2.44	0.922	1
SLC24A3	-2.43	0.922	1
SOX18	-2.43	0.922	1
SLC22A13	-2.43	0.922	1
ARL14EP	-2.43	0.922	1
HNRNPA2B1	-2.43	0.922	1
SRGAP2	-2.43	0.922	1
C17orf47	-2.42	0.932	1
ANAPC1	-2.42	0.932	1
SON	-2.41	0.932	1
GHSR	-2.41	0.932	1
CHDH	-2.41	0.932	1
SLC30A4	-2.41	0.932	1
H2BFWT	-2.41	0.932	1
C12orf66	-2.4	0.932	1
SPATA7	-2.4	0.937	1
CWC27	-2.4	0.937	1
CABP2	-2.4	0.937	1
SCGB1D2	-2.38	0.937	1
SAGE1	-2.38	0.937	1
ABI3	-2.38	0.937	1
OR10G2	-2.38	0.937	1
SIRPG	-2.38	0.937	1
HTR1E	-2.37	0.937	1
ZNF691	-2.37	0.937	1
NR1H2	-2.37	0.937	1
RPS24	-2.37	0.937	1
DMBX1	-2.37	0.937	1
KMT2B	-2.36	0.937	1
FBLN2	-2.36	0.937	1
KEAP1	-2.36	0.937	1
CHIA	-2.36	0.937	1
SERINC1	-2.36	0.937	1
PNPLA5	-2.36	0.937	1
DLG4	-2.36	0.941	1
TREML1	-2.36	0.944	1
THTPA	-2.35	0.956	1
LTBP3	-2.35	0.956	1
CELF2	-2.34	0.961	1
NGFRAP1	-2.34	0.961	1
SPG7	-2.34	0.967	1
TRIOBP	-2.32	0.978	1
ZNF513	-2.32	0.978	1
BLCAP	-2.32	0.978	1
SLC30A6	-2.32	0.978	1
TCEB3B	-2.31	0.978	1
KDM5C	-2.31	0.978	1
CRTC1	-2.31	0.978	1
DCK	-2.31	0.978	1
GPR137	-2.3	0.978	1
CHD1	-2.3	0.978	1
ANKRD52	-2.29	0.978	1
HNRNPD	-2.29	0.978	1
RBM27	-2.29	0.978	1
LRRTM2	-2.29	0.978	1
CACNB1	-2.28	0.978	1
TSC1	-2.28	0.978	1
SSR3	-2.28	0.978	1
KLHDC4	-2.27	0.978	0.999
HDAC8	-2.27	0.978	0.999
ANO6	-2.27	0.978	0.999
DNAJC27	-2.27	0.978	0.999
SMIM10	-2.27	0.978	0.999
DDX1	-2.27	0.978	0.999
FAM156A	-2.26	0.978	0.999
FAM156B	-2.26	0.978	0.999
SPTSSB	-2.26	0.978	0.999
SH2D2A	-2.26	0.978	0.999
SLC25A6	-2.26	0.978	0.999
LOC100129697	-2.26	0.978	0.999
ISOC2	-2.25	0.978	0.999
SRGAP2C	-2.25	0.978	0.999
TRAF3	-2.25	0.978	0.999
UBR1	-2.25	0.978	0.999
RXRA	-2.25	0.978	0.999
FSHR	-2.25	0.978	0.999
CACNG8	-2.24	0.978	0.999
TCF25	-2.24	0.978	0.999
MTRNR2L5	-2.24	0.978	0.999
TMC5	-2.24	0.978	0.999
KPNA4	-2.24	0.978	0.999
HECA	-2.23	0.978	0.999
TPCN1	-2.23	0.978	0.999
CREB5	-2.23	0.978	0.999
NDST3	-2.23	0.978	0.999
INSL4	-2.23	0.978	0.999
ADRBK2	-2.23	0.978	0.999
TEX19	-2.23	0.978	0.999
SSR1	-2.22	0.978	0.999
C3orf62	-2.22	0.978	0.999
CCL4L1	-2.22	0.978	0.999
C15orf59	-2.21	0.978	0.999
PLCB3	-2.21	0.978	0.999
TEX29	-2.21	0.978	0.999
ATHL1	-2.21	0.978	0.999
MSL2	-2.21	0.978	0.999
ZNF383	-2.21	0.978	0.999
MAN2B2	-2.21	0.978	0.999
ARHGEF39	-2.2	0.978	0.999
TNS1	-2.2	0.978	0.999
HNRNPA1L2	-2.19	0.978	0.999
ACSBG1	-2.19	0.978	0.999
EPPIN-WFDC6	-2.19	0.978	0.999
HNRNPK	-2.19	0.978	0.999
FRK	-2.19	0.978	0.999
SLC25A28	-2.19	0.978	0.999
ZNF319	-2.18	0.978	0.999
RHAG	-2.18	0.978	0.999
FBXO25	-2.18	0.978	0.999
PBDC1	-2.18	0.978	0.999
AFM	-2.17	0.978	0.999
ZC4H2	-2.17	0.978	0.999
PPME1	-2.17	0.978	0.999
MAF1	-2.17	0.978	0.999
SNX6	-2.17	0.978	0.999
FASN	-2.17	0.978	0.999
PCIF1	-2.17	0.978	0.999
ARHGDIB	-2.16	0.978	0.999
GPANK1	-2.16	0.978	0.999
SLC8B1	-2.16	0.978	0.999
TBC1D3F	-2.16	0.978	0.999
ACSM3	-2.16	0.978	0.999
OR51S1	-2.15	0.978	0.999
CCDC9	-2.15	0.978	0.999
ALS2CR11	-2.15	0.978	0.999
PPP2R5B	-2.15	0.978	0.999
MAML1	-2.15	0.978	0.999
ALG12	-2.14	0.978	0.999
MYO9A	-2.14	0.978	0.999
SLC39A8	-2.14	0.978	0.999
DEGS2	-2.14	0.978	0.999
HTR1F	-2.14	0.978	0.999
EXOC8	-2.14	0.978	0.999
ADA	-2.14	0.978	0.999
UPRT	-2.14	0.978	0.999
CFAP46	-2.14	0.978	0.999
DKK3	-2.14	0.978	0.999
HLA-B	-2.14	0.978	0.999
SLC35G1	-2.13	0.978	0.999
E2F7	-2.13	0.978	0.999
TAS2R38	-2.13	0.978	0.999
ARIH2	-2.13	0.978	0.999
HNRNPA0	-2.13	0.978	0.999
TCF12	-2.13	0.978	0.999
GRIP2	-2.13	0.978	0.999
HINT3	-2.13	0.978	0.999
EPPIN	-2.13	0.978	0.999
C8orf44	-2.12	0.978	0.999
MAPK8	-2.12	0.978	0.999
HTR2B	-2.12	0.978	0.999
PCBP3	-2.12	0.978	0.999
CASP12	-2.12	0.978	0.999
MPHOSPH8	-2.12	0.978	0.999
FLI1	-2.12	0.978	0.999
BHMT	-2.12	0.978	0.999
DEXI	-2.12	0.978	0.999
ZKSCAN5	-2.12	0.978	0.999
SYDE1	-2.12	0.978	0.999
ZNF628	-2.11	0.978	0.999
MED13L	-2.11	0.978	0.999
VIPAS39	-2.11	0.978	0.999
SHANK3	-2.11	0.978	0.999
RBM46	-2.11	0.978	0.999
ST8SIA5	-2.11	0.978	0.999
FAM115A	-2.11	0.978	0.999
PPP1R14C	-2.11	0.978	0.999
MAGED4B	-2.11	0.978	0.999
MAGED4	-2.11	0.978	0.999
FECH	-2.11	0.978	0.999
DGAT1	-2.11	0.978	0.999
MAP6D1	-2.11	0.978	0.999
FAM24B	-2.11	0.978	0.999
NFKB2	-2.1	0.978	0.999
SP6	-2.1	0.978	0.999
ANKRD11	-2.1	0.978	0.999
NOX1	-2.1	0.978	0.999
SEPHS1	-2.1	0.978	0.999
ITPRIP	-2.1	0.978	0.999
PI4KA	-2.1	0.978	0.999
EPM2AIP1	-2.1	0.978	0.999
NCAPH2	-2.1	0.978	0.999
NEK3	-2.09	0.978	0.999
CMSS1	-2.09	0.978	0.999
PROSER1	-2.09	0.978	0.999
DSTYK	-2.09	0.978	0.999
ANKRD17	-2.09	0.978	0.999
FLVCR2	-2.09	0.978	0.999
SPAG7	-2.09	0.978	0.999
GYPE	-2.09	0.978	0.999
GOLPH3L	-2.09	0.978	0.999
ADD1	-2.09	0.978	0.999
ZNF747	-2.09	0.978	0.999
CCDC23	-2.09	0.978	0.999
NUAK1	-2.08	0.978	0.999
ITGAL	-2.08	0.978	0.999
ACADSB	-2.08	0.978	0.999
MAPK1IP1L	-2.08	0.978	0.999
MCCC2	-2.08	0.978	0.999
CASZ1	-2.08	0.978	0.999
KLHL5	-2.07	0.978	0.999
PVR	-2.07	0.978	0.999
VWA9	-2.07	0.978	0.999
LIPK	-2.07	0.978	0.999
DENND4C	-2.07	0.978	0.999
PDHB	-2.07	0.978	0.999
LYNX1	-2.06	0.978	0.999
SLC15A1	-2.06	0.978	0.999
GPR137C	-2.06	0.978	0.999
GABRA2	-2.06	0.978	0.999
SLC5A12	-2.05	0.978	0.999
RPP25L	-2.05	0.978	0.999
BUD31	-2.05	0.978	0.999
ZC3HAV1L	-2.05	0.978	0.999
METTL11B	-2.05	0.978	0.999
NKIRAS2	-2.05	0.978	0.999
SIVA1	-2.04	0.978	0.999
SLC22A4	-2.04	0.978	0.999
MAGEA10	-2.04	0.978	0.999
DCC	-2.04	0.978	0.999
MCOLN3	-2.04	0.978	0.999
CAMK2N1	-2.04	0.978	0.999
PDIK1L	-2.04	0.978	0.999
UBE2L3	-2.04	0.978	0.999
TCEAL2	-2.04	0.978	0.999
LMF1	-2.03	0.978	0.999
RXRB	-2.03	0.978	0.999
POLE	-2.03	0.978	0.999
HIST1H2AL	-2.03	0.978	0.999
GUCY1A2	-2.03	0.978	0.999
ANO4	-2.03	0.978	0.999
C6orf62	-2.03	0.978	0.999
PGK2	-2.03	0.978	0.999
RGL2	-2.03	0.978	0.999
MXRA8	-2.03	0.978	0.999
INF2	-2.03	0.978	0.999
SCN1B	-2.03	0.978	0.999
TMEM181	-2.03	0.978	0.999
UNC13C	-2.03	0.978	0.999
KRTAP8-1	-2.03	0.978	0.999
ZFP62	-2.02	0.978	0.999
C5orf38	-2.02	0.978	0.999
MURC	-2.02	0.978	0.999
PRKAB1	-2.02	0.978	0.999
ESR2	-2.02	0.978	0.999
IL8	-2.02	0.978	0.999
IL32	-2.02	0.978	0.999
ILDR2	-2.02	0.978	0.999
UNK	-2.02	0.978	0.999
TAF5	-2.02	0.978	0.999
C10orf128	-2.02	0.978	0.999
ANKRD53	-2.02	0.978	0.999
TAS2R10	-2.02	0.978	0.999
EFHB	-2.01	0.978	0.999
UGT1A6	-2.01	0.978	0.999
DTYMK	-2.01	0.978	0.999
OR10A7	-2.01	0.978	0.999
FDFT1	-2.01	0.978	0.999
INTS4	-2.01	0.978	0.999
FARP1	-2	0.978	0.999
TEX28	-2	0.978	0.999
C1orf233	-2	0.978	0.999
ZNF140	-2	0.978	0.999
CCPG1	-2	0.978	0.999
DEDD	-2	0.978	0.999
TFAP2C	-2	0.978	0.999
ASCL1	-2	0.978	0.999
SMIM1	-2	0.978	0.999
MAG	-2	0.978	0.999
CERS1	-1.99	0.978	0.999
SNAPC2	-1.99	0.978	0.999
PON2	-1.99	0.978	0.999
SAMD15	-1.99	0.978	0.999
LRRC58	-1.99	0.978	0.999
GNG12	-1.99	0.978	0.999
ATXN1	-1.99	0.978	0.999
LRRC29	-1.99	0.978	0.999
YPEL2	-1.99	0.978	0.999
GCG	-1.99	0.978	0.999
TP53TG3D	-1.99	0.978	0.999
SPNS3	-1.99	0.978	0.999
UBIAD1	-1.98	0.978	0.999
FEM1B	-1.98	0.978	0.999
COA4	-1.98	0.978	0.999
RAPGEF6	-1.98	0.978	0.999
DEK	-1.98	0.978	0.999
PCBP1	-1.98	0.978	0.999
OR2G2	-1.98	0.978	0.999
AQP9	-1.98	0.978	0.999
PPP1R13B	-1.98	0.978	0.999
GGT1	-1.97	0.978	0.999
GRPEL2	-1.97	0.978	0.999
JRKL	-1.97	0.978	0.999
CCDC170	-1.97	0.978	0.999
DNAJC1	-1.97	0.978	0.999
TRAF2	-1.97	0.978	0.999
PKN1	-1.97	0.978	0.999
BICD1	-1.97	0.978	0.999
SLC25A22	-1.97	0.978	0.999
C4BPA	-1.97	0.978	0.999
SCG2	-1.97	0.978	0.999
AGR3	-1.97	0.978	0.999
DDA1	-1.96	0.978	0.999
SHC4	-1.96	0.978	0.999
ZNHIT6	-1.96	0.978	0.999
EWSR1	-1.96	0.978	0.999
CDKL4	-1.96	0.978	0.999
PPP1CA	-1.96	0.978	0.999
TRIP13	-1.96	0.978	0.999
GSTM5	-1.96	0.978	0.999
IFFO1	-1.96	0.978	0.999
ERLIN1	-1.96	0.978	0.999
ESRRB	-1.96	0.978	0.999
OR8G1	-1.96	0.978	0.999
RUFY4	-1.95	0.978	0.999
PAIP2B	-1.95	0.978	0.999
BNC2	-1.95	0.978	0.999
POU6F2	-1.95	0.978	0.999
DFFA	-1.95	0.978	0.999
C4orf17	-1.95	0.978	0.999
CSTB	-1.95	0.978	0.999
KDM5A	-1.95	0.978	0.999
CXCL14	-1.95	0.978	0.999
LBR	-1.95	0.978	0.999
ABLIM1	-1.95	0.978	0.999
GTPBP2	-1.95	0.978	0.999
KIAA1737	-1.95	0.978	0.999
PRR20A	-1.94	0.978	0.999
SCLY	-1.94	0.978	0.999
PRR20E	-1.94	0.978	0.999
PRR20C	-1.94	0.978	0.999
PRR20D	-1.94	0.978	0.999
PRR20B	-1.94	0.978	0.999
NACAD	-1.94	0.978	0.999
BTBD17	-1.94	0.978	0.999
RNF6	-1.94	0.978	0.999
OR4S2	-1.93	0.978	0.999
BOD1L2	-1.93	0.978	0.999
NRP1	-1.93	0.978	0.999
MED13	-1.93	0.978	0.999
OR1M1	-1.93	0.978	0.999
N4BP2L2	-1.93	0.978	0.999
SPATA31E1	-1.93	0.978	0.999
NOXA1	-1.93	0.978	0.999
CHMP2B	-1.93	0.978	0.999
PLCH2	-1.92	0.978	0.999
IRGM	-1.92	0.978	0.999
ZNF92	-1.92	0.978	0.999
SDR16C5	-1.92	0.978	0.999
GRXCR1	-1.92	0.978	0.999
SLC39A12	-1.92	0.978	0.999
MAPRE3	-1.92	0.978	0.999
ZFAND2A	-1.91	0.978	0.999
NR2E3	-1.91	0.978	0.998
SHOX	-1.91	0.978	0.998
HIST2H2BE	-1.91	0.978	0.998
CARD10	-1.91	0.978	0.998
METTL23	-1.91	0.978	0.998
PSG3	-1.91	0.978	0.998
TLX2	-1.91	0.978	0.998
PGAM4	-1.91	0.978	0.998
TBRG1	-1.91	0.978	0.998
TTLL10	-1.91	0.978	0.998
DPP8	-1.91	0.978	0.998
MUSK	-1.91	0.978	0.998
GAB4	-1.91	0.978	0.998
OR6X1	-1.91	0.978	0.998
PRSS37	-1.9	0.978	0.998
PILRB	-1.9	0.978	0.998
LPIN1	-1.9	0.978	0.998
SLC12A6	-1.9	0.978	0.998
EMP3	-1.9	0.978	0.998
PSMD5	-1.9	0.978	0.998
NT5C2	-1.9	0.978	0.998
FAM19A2	-1.9	0.978	0.998
PRKD3	-1.9	0.978	0.998
DNMT3B	-1.9	0.978	0.998
PCMT1	-1.9	0.978	0.998
FOXM1	-1.9	0.978	0.998
OR9Q2	-1.9	0.978	0.998
SQRDL	-1.89	0.978	0.998
PSAPL1	-1.89	0.978	0.998
HOXA1	-1.89	0.978	0.998
CMPK1	-1.89	0.978	0.998
FBXL4	-1.89	0.978	0.998
RPS6KA6	-1.89	0.978	0.998
HUNK	-1.89	0.978	0.998
ZNF7	-1.89	0.978	0.998
HRH1	-1.89	0.978	0.998
TCOF1	-1.89	0.978	0.998
TP53I3	-1.89	0.978	0.998
CHODL	-1.89	0.978	0.998
PHF12	-1.89	0.978	0.998
C17orf82	-1.89	0.978	0.998
CCDC103	-1.88	0.978	0.998
SLCO1B7	-1.88	0.978	0.998
ARID5A	-1.88	0.978	0.998
A2M	-1.88	0.978	0.998
MKLN1	-1.88	0.978	0.998
CDH16	-1.88	0.978	0.998
PTEN	-1.88	0.978	0.998
CCT7	-1.88	0.978	0.998
GALC	-1.88	0.978	0.998
MADD	-1.88	0.978	0.998
PITPNB	-1.88	0.978	0.998
FAM84A	-1.88	0.978	0.998
RBBP7	-1.88	0.978	0.998
CHCHD6	-1.88	0.978	0.998
DLL1	-1.87	0.978	0.998
FAM228A	-1.87	0.978	0.998
PARP3	-1.87	0.978	0.998
ERCC8	-1.87	0.978	0.998
IQGAP3	-1.87	0.978	0.998
LRRN1	-1.87	0.978	0.998
AHCY	-1.87	0.978	0.998
BAHCC1	-1.87	0.978	0.998
RSPH4A	-1.87	0.978	0.998
RFXAP	-1.87	0.978	0.998
SMOC1	-1.87	0.978	0.998
RHOQ	-1.87	0.978	0.998
TOMM20	-1.86	0.978	0.998
KIAA1377	-1.86	0.978	0.998
PRMT8	-1.86	0.978	0.998
TIFAB	-1.86	0.978	0.998
SPATA8	-1.86	0.978	0.998
TULP3	-1.86	0.978	0.998
FAM3C	-1.86	0.978	0.998
GIMAP2	-1.86	0.978	0.998
PRRG2	-1.86	0.978	0.998
H2AFB2	-1.86	0.978	0.998
H2AFB3	-1.86	0.978	0.998
ACSS1	-1.86	0.978	0.998
F9	-1.85	0.978	0.998
PFKFB4	-1.85	0.978	0.998
KCNMB4	-1.85	0.978	0.998
GSPT1	-1.85	0.978	0.998
PTPN22	-1.85	0.978	0.998
SYP	-1.85	0.978	0.998
ZNF417	-1.85	0.978	0.998
MKS1	-1.85	0.978	0.998
GALNS	-1.85	0.978	0.998
ABHD4	-1.85	0.978	0.998
CORO1B	-1.85	0.978	0.998
CLEC5A	-1.84	0.978	0.998
NTSR1	-1.84	0.978	0.998
VANGL1	-1.84	0.978	0.998
CCDC69	-1.84	0.978	0.998
THAP4	-1.84	0.978	0.998
FGF8	-1.84	0.978	0.998
HIST1H2AM	-1.84	0.978	0.998
PPP1R13L	-1.84	0.978	0.998
LMO2	-1.84	0.978	0.998
TESK2	-1.84	0.978	0.998
FUT8	-1.84	0.978	0.998
BZRAP1	-1.83	0.978	0.998
TTC7A	-1.83	0.978	0.998
ZFHX3	-1.83	0.978	0.998
IQCD	-1.83	0.978	0.998
HTR3D	-1.83	0.978	0.998
HOXC10	-1.83	0.978	0.998
ZNF684	-1.83	0.978	0.998
GSG2	-1.83	0.978	0.998
GPR17	-1.83	0.978	0.998
SIKE1	-1.83	0.978	0.998
CHP2	-1.83	0.978	0.998
GUCA1B	-1.82	0.978	0.998
SCML4	-1.82	0.978	0.998
KCNK2	-1.82	0.978	0.998
DLC1	-1.82	0.978	0.998
YWHAQ	-1.82	0.978	0.998
MOSPD3	-1.82	0.978	0.998
OR4K14	-1.82	0.978	0.998
GABRA1	-1.81	0.978	0.998
NHP2L1	-1.81	0.978	0.998
BAP1	-1.81	0.978	0.998
CSF2RB	-1.81	0.978	0.998
SRSF9	-1.81	0.978	0.998
WDR87	-1.81	0.978	0.998
WNT2	-1.81	0.978	0.998
SMAGP	-1.81	0.978	0.998
CCDC157	-1.81	0.978	0.998
LRRC56	-1.81	0.978	0.998
FAM96A	-1.81	0.978	0.998
F2RL1	-1.81	0.978	0.998
SLC22A14	-1.81	0.978	0.998
NOL7	-1.81	0.978	0.998
PIGN	-1.8	0.978	0.998
DNAH2	-1.8	0.978	0.998
HIST1H1B	-1.8	0.978	0.998
CCDC142	-1.8	0.978	0.998
HEXIM2	-1.8	0.978	0.998
TAMM41	-1.8	0.978	0.998
PCDHGC3	-1.8	0.978	0.997
POU4F1	-1.8	0.978	0.997
SNX15	-1.8	0.978	0.997
ERBB2IP	-1.8	0.978	0.997
AP2S1	-1.79	0.978	0.997
PEG10	-1.79	0.978	0.997
CTNS	-1.79	0.978	0.997
SNTB2	-1.79	0.978	0.997
SOWAHA	-1.79	0.978	0.997
ZCCHC13	-1.79	0.978	0.997
C9orf3	-1.79	0.978	0.997
MYH10	-1.79	0.978	0.997
NUPR1	-1.79	0.978	0.997
MCM5	-1.78	0.978	0.997
OR2T29	-1.78	0.978	0.997
TSPAN16	-1.78	0.978	0.997
RFX3	-1.78	0.978	0.997
CRBN	-1.78	0.978	0.997
CYP4F22	-1.78	0.978	0.997
ZNF91	-1.78	0.978	0.997
TPBGL	-1.78	0.978	0.997
CXorf27	-1.78	0.978	0.997
FNDC5	-1.78	0.978	0.997
SPRR3	-1.78	0.978	0.997
OLR1	-1.78	0.978	0.997
CDK11B	-1.77	0.978	0.997
SAR1A	-1.77	0.978	0.997
SEC24B	-1.77	0.978	0.997
RCHY1	-1.77	0.978	0.997
UBOX5	-1.77	0.978	0.997
FAF1	-1.77	0.978	0.997
SERINC3	-1.77	0.978	0.997
TOX	-1.77	0.978	0.997
RNF182	-1.77	0.978	0.997
GIMAP6	-1.77	0.978	0.997
SPACA6	-1.77	0.978	0.997
TMEM138	-1.77	0.978	0.997
TCF23	-1.76	0.978	0.997
FAM115C	-1.76	0.978	0.997
KMT2E	-1.76	0.978	0.997
C15orf43	-1.76	0.978	0.997
CXCR1	-1.76	0.978	0.997
LELP1	-1.76	0.978	0.997
TBCB	-1.76	0.978	0.997
DDX17	-1.76	0.978	0.997
UQCC1	-1.76	0.978	0.997
GPR179	-1.76	0.978	0.997
DDI1	-1.76	0.978	0.997
ABHD14A	-1.76	0.978	0.996
ATXN7	-1.76	0.978	0.996
PCSK5	-1.75	0.978	0.996
NAPRT1	-1.75	0.978	0.996
FNTA	-1.75	0.978	0.996
ITIH5	-1.75	0.978	0.996
CCDC89	-1.75	0.978	0.996
TNPO2	-1.75	0.978	0.996
TTC29	-1.75	0.978	0.996
NIPBL	-1.75	0.978	0.996
PPP1R15A	-1.75	0.978	0.996
MCOLN2	-1.75	0.978	0.996
MARCH10	-1.75	0.978	0.996
MARCH7	-1.75	0.978	0.996
YY1	-1.75	0.978	0.996
AADACL3	-1.75	0.978	0.996
PTOV1	-1.75	0.978	0.996
HBS1L	-1.75	0.978	0.996
ANXA8L2	-1.74	0.978	0.996
XPOT	-1.74	0.978	0.996
SCN5A	-1.74	0.978	0.996
PRSS46	-1.74	0.978	0.996
SERPINB7	-1.74	0.978	0.996
PICALM	-1.74	0.978	0.996
ERMAP	-1.74	0.978	0.996
ADPRM	-1.74	0.978	0.996
TMEM38B	-1.74	0.978	0.996
CLIC5	-1.74	0.978	0.996
SLC34A2	-1.74	0.978	0.996
CWF19L2	-1.74	0.978	0.996
OR2L5	-1.74	0.978	0.996
TCEAL6	-1.74	0.978	0.996
SAMD3	-1.74	0.978	0.996
PEX5L	-1.73	0.978	0.996
KRT33B	-1.73	0.978	0.996
MAP2K1	-1.73	0.978	0.996
GSN	-1.73	0.978	0.996
U2AF1L4	-1.73	0.978	0.996
NAV3	-1.73	0.978	0.996
HAVCR1	-1.73	0.978	0.996
RPS6KL1	-1.73	0.978	0.996
COBL	-1.73	0.978	0.996
LRPAP1	-1.73	0.978	0.996
OTOR	-1.73	0.978	0.996
SPANXN4	-1.73	0.978	0.996
IL17RE	-1.73	0.978	0.996
VN1R4	-1.73	0.978	0.996
PDE7A	-1.73	0.978	0.996
FGFBP3	-1.73	0.978	0.996
S100A5	-1.73	0.978	0.996
NOS2	-1.73	0.978	0.996
SLC25A26	-1.73	0.978	0.996
SC5D	-1.73	0.978	0.996
HIST1H4I	-1.72	0.978	0.996
PIK3R3	-1.72	0.978	0.996
ZNF549	-1.72	0.978	0.996
OR5T3	-1.72	0.978	0.996
STXBP4	-1.72	0.978	0.996
POGZ	-1.72	0.978	0.996
BDKRB2	-1.72	0.978	0.996
KCNMB1	-1.72	0.978	0.996
SGOL2	-1.72	0.978	0.996
EXD1	-1.72	0.978	0.996
C8orf74	-1.72	0.978	0.996
DPP10	-1.72	0.978	0.996
IL2RB	-1.72	0.978	0.996
MAMDC2	-1.72	0.978	0.996
UROS	-1.72	0.978	0.996
PCSK9	-1.71	0.978	0.996
GNG7	-1.71	0.978	0.996
LRRC37A2	-1.71	0.978	0.996
FBXL19	-1.71	0.978	0.996
SLC32A1	-1.71	0.978	0.996
BPIFA2	-1.71	0.978	0.996
IDO2	-1.71	0.978	0.996
UBE2A	-1.71	0.978	0.996
ARF5	-1.7	0.978	0.996
PPEF1	-1.7	0.978	0.996
GLUD1	-1.7	0.978	0.996
PCDHGB4	-1.7	0.978	0.996
ANKHD1-EIF4EBP3	-1.7	0.978	0.996
ZNF827	-1.7	0.978	0.996
UBXN4	-1.7	0.978	0.996
ZC3H13	-1.7	0.978	0.996
TPGS1	-1.7	0.978	0.996
SYTL5	-1.7	0.978	0.996
STX7	-1.7	0.978	0.996
MYBL1	-1.7	0.978	0.996
DEFB127	-1.7	0.978	0.996
ITPR3	-1.69	0.978	0.995
IFNK	-1.69	0.978	0.995
TNF	-1.69	0.978	0.995
MPPE1	-1.69	0.978	0.995
LOC81691	-1.69	0.978	0.995
RHOBTB1	-1.69	0.978	0.995
NOP16	-1.69	0.978	0.995
DCUN1D1	-1.69	0.978	0.995
CACNA1I	-1.69	0.978	0.995
PAPSS1	-1.69	0.978	0.995
ADM2	-1.69	0.978	0.995
SPRED1	-1.69	0.978	0.995
TSC2	-1.69	0.978	0.995
GPM6B	-1.69	0.978	0.995
MME	-1.69	0.978	0.995
BRD3	-1.69	0.978	0.995
C20orf85	-1.69	0.978	0.995
TICRR	-1.69	0.978	0.995
CUTA	-1.69	0.978	0.995
PLD4	-1.68	0.978	0.995
GRID2IP	-1.68	0.978	0.995
MCM9	-1.68	0.978	0.995
TDRD15	-1.68	0.978	0.995
BMI1	-1.68	0.978	0.995
LAMP1	-1.68	0.978	0.995
GLS	-1.68	0.978	0.995
GAB2	-1.68	0.978	0.995
EHD1	-1.68	0.978	0.995
ZNF696	-1.68	0.978	0.995
ARAF	-1.68	0.978	0.995
AKR1E2	-1.68	0.978	0.995
MMAA	-1.68	0.978	0.995
SCN1A	-1.68	0.978	0.995
CENPW	-1.68	0.978	0.995
ZNF451	-1.68	0.978	0.995
HNRNPCL1	-1.68	0.978	0.995
FAM219A	-1.68	0.978	0.995
GRIN2C	-1.68	0.978	0.995
FAM117A	-1.68	0.978	0.995
HAGH	-1.67	0.978	0.995
TUBA4A	-1.67	0.978	0.995
ZNF586	-1.67	0.978	0.995
LMNA	-1.67	0.978	0.995
LRP2	-1.67	0.978	0.995
ZSCAN5B	-1.67	0.978	0.995
PDE4DIP	-1.67	0.978	0.995
SNW1	-1.67	0.978	0.995
GLIS3	-1.67	0.978	0.995
NUDT5	-1.67	0.978	0.995
FAM89A	-1.67	0.978	0.995
RNF17	-1.67	0.978	0.995
EMX2	-1.67	0.978	0.995
ERRFI1	-1.67	0.978	0.995
EMP2	-1.67	0.978	0.995
NXT2	-1.67	0.978	0.995
COX7C	-1.67	0.978	0.995
SNX18	-1.67	0.978	0.995
UPK2	-1.67	0.978	0.995
YAF2	-1.67	0.978	0.995
DDX60L	-1.67	0.978	0.995
PRG3	-1.67	0.978	0.995
CEP135	-1.66	0.978	0.995
WIPI1	-1.66	0.978	0.995
AKAP9	-1.66	0.978	0.995
EDN3	-1.66	0.978	0.995
RGS6	-1.66	0.978	0.995
OR4K13	-1.66	0.978	0.995
CYP2E1	-1.66	0.978	0.995
UBE2O	-1.66	0.978	0.995
EIF4EBP3	-1.66	0.978	0.995
BOLL	-1.66	0.978	0.995
G6PC3	-1.66	0.978	0.995
OR51G1	-1.66	0.978	0.995
TMPRSS11A	-1.66	0.978	0.995
SPO11	-1.66	0.978	0.995
TRMT1L	-1.66	0.978	0.995
MANSC1	-1.66	0.978	0.995
C14orf93	-1.65	0.978	0.995
TM4SF5	-1.65	0.978	0.995
CCNF	-1.65	0.978	0.995
ZNF280D	-1.65	0.978	0.995
SLC4A8	-1.65	0.978	0.995
HENMT1	-1.65	0.978	0.995
GRIK2	-1.65	0.978	0.995
R3HDM1	-1.65	0.978	0.995
TAS2R42	-1.65	0.978	0.995
MKNK2	-1.65	0.978	0.995
USP21	-1.65	0.978	0.995
GPR68	-1.65	0.978	0.995
ADAD2	-1.65	0.978	0.995
RGR	-1.65	0.978	0.995
HECW2	-1.65	0.978	0.995
DESI2	-1.65	0.978	0.995
CEP170B	-1.65	0.978	0.995
TPH1	-1.65	0.978	0.995
GUCY1B3	-1.64	0.978	0.995
CLDN7	-1.64	0.978	0.995
PLOD1	-1.64	0.978	0.995
MALL	-1.64	0.978	0.995
USP20	-1.64	0.978	0.995
FAM159B	-1.64	0.978	0.995
HBA1	-1.64	0.978	0.995
HBA2	-1.64	0.978	0.995
GAS8	-1.64	0.978	0.995
ZBTB8B	-1.64	0.978	0.995
AKR1A1	-1.64	0.978	0.995
MIEF2	-1.64	0.978	0.995
GSC2	-1.64	0.978	0.995
CHID1	-1.64	0.978	0.995
FAM160A2	-1.64	0.978	0.995
PLS3	-1.63	0.978	0.995
CCL4L2	-1.63	0.978	0.995
MYL1	-1.63	0.978	0.995
SUCLG2	-1.63	0.978	0.995
PXT1	-1.63	0.978	0.995
LRSAM1	-1.63	0.978	0.995
SORBS2	-1.63	0.978	0.995
EEF1G	-1.63	0.978	0.995
TMEM214	-1.63	0.978	0.995
ANKHD1	-1.63	0.978	0.995
CCNYL1	-1.63	0.978	0.995
MTF2	-1.63	0.978	0.995
WBP5	-1.63	0.978	0.995
KRT3	-1.63	0.978	0.995
INIP	-1.63	0.978	0.995
RBM12	-1.63	0.978	0.995
ASB6	-1.63	0.978	0.995
OR5B3	-1.63	0.978	0.995
AADACL2	-1.62	0.978	0.995
CHMP2A	-1.62	0.978	0.995
REPS2	-1.62	0.978	0.995
COQ2	-1.62	0.978	0.995
OSCP1	-1.62	0.978	0.995
ZC3H8	-1.62	0.978	0.995
ZNF117	-1.62	0.978	0.995
SMARCA2	-1.62	0.978	0.995
C1orf54	-1.62	0.978	0.995
GALNT10	-1.62	0.978	0.995
WDR97	-1.62	0.978	0.995
ZFR	-1.62	0.978	0.995
CYP4Z1	-1.62	0.978	0.995
CCT3	-1.62	0.978	0.995
ZNF385B	-1.62	0.978	0.995
ADCY6	-1.62	0.978	0.995
DEFB123	-1.62	0.978	0.995
NYAP1	-1.62	0.978	0.995
RNF126	-1.62	0.978	0.995
CPNE3	-1.62	0.978	0.995
MAPK7	-1.62	0.978	0.995
SIX4	-1.62	0.978	0.995
ANKRD50	-1.62	0.978	0.995
MLLT11	-1.62	0.978	0.995
PCK1	-1.62	0.978	0.995
CDH12	-1.61	0.978	0.995
CCDC64	-1.61	0.978	0.995
CLSTN2	-1.61	0.978	0.995
LCN8	-1.61	0.978	0.995
PPP2R5C	-1.61	0.978	0.995
STAG2	-1.61	0.978	0.995
LOC391322	-1.61	0.978	0.995
DTNB	-1.61	0.978	0.995
H2AFB1	-1.61	0.978	0.995
POTEH	-1.61	0.978	0.995
CSNK1G2	-1.61	0.978	0.995
SLC26A7	-1.61	0.978	0.995
MTHFSD	-1.61	0.978	0.995
TBC1D32	-1.61	0.978	0.995
OVCH2	-1.61	0.978	0.995
TRIM50	-1.61	0.978	0.995
ZNF709	-1.61	0.978	0.995
PSTPIP1	-1.61	0.978	0.995
GAD1	-1.61	0.978	0.995
LILRA3	-1.6	0.978	0.995
PITPNM3	-1.6	0.978	0.995
CAPS	-1.6	0.978	0.995
ZNF563	-1.6	0.978	0.995
CD1D	-1.6	0.978	0.995
USH2A	-1.6	0.978	0.995
A1BG	-1.6	0.978	0.995
CCNB1	-1.6	0.978	0.995
FARSA	-1.6	0.978	0.995
PATE1	-1.6	0.978	0.995
STRBP	-1.6	0.978	0.995
RNF103	-1.6	0.978	0.995
PPIL1	-1.6	0.978	0.995
SEMA4C	-1.6	0.978	0.995
ARHGAP15	-1.6	0.978	0.995
KRBOX4	-1.6	0.978	0.995
C9orf85	-1.6	0.978	0.995
CLEC11A	-1.6	0.978	0.995
MAP3K13	-1.6	0.978	0.995
MOSPD2	-1.6	0.978	0.995
PLCG1	-1.6	0.978	0.995
SYS1	-1.6	0.978	0.995
TMEM119	-1.6	0.978	0.995
CCDC91	-1.6	0.978	0.995
ENOSF1	-1.6	0.978	0.995
SIRPB2	-1.59	0.978	0.995
CLEC18A	-1.59	0.978	0.995
SHISA7	-1.59	0.978	0.995
PINLYP	-1.59	0.978	0.995
DDR1	-1.59	0.978	0.995
PDLIM1	-1.59	0.978	0.995
MINPP1	-1.59	0.978	0.995
VGLL1	-1.59	0.978	0.995
SLC25A47	-1.59	0.978	0.995
ZDHHC24	-1.59	0.978	0.995
MBD3L5	-1.59	0.978	0.995
RASGRP2	-1.59	0.978	0.995
FCHO2	-1.59	0.978	0.995
PADI1	-1.59	0.978	0.995
DOCK5	-1.59	0.978	0.995
PAX1	-1.59	0.978	0.995
DCTD	-1.59	0.978	0.995
PTCH1	-1.59	0.978	0.995
PDGFD	-1.59	0.978	0.995
UGDH	-1.59	0.978	0.995
SLC7A13	-1.58	0.978	0.995
GRK1	-1.58	0.978	0.995
ANAPC7	-1.58	0.978	0.995
TSTD2	-1.58	0.978	0.995
KDM5B	-1.58	0.978	0.995
PNMA1	-1.58	0.978	0.995
TERF2	-1.58	0.978	0.995
METTL6	-1.58	0.978	0.995
BBOX1	-1.58	0.978	0.995
LRCH3	-1.58	0.978	0.995
DPF3	-1.58	0.978	0.995
TGFBI	-1.58	0.978	0.995
CTCFL	-1.58	0.978	0.995
TMEM171	-1.58	0.978	0.995
PTPRQ	-1.58	0.978	0.995
PRRG1	-1.58	0.978	0.995
SYCP3	-1.58	0.978	0.995
KIAA1551	-1.58	0.978	0.995
RAB3IL1	-1.58	0.978	0.995
ADAMTSL4	-1.58	0.978	0.995
RELT	-1.58	0.978	0.995
PAG1	-1.58	0.978	0.995
ARHGEF35	-1.58	0.978	0.995
C14orf166B	-1.58	0.978	0.995
BTBD18	-1.57	0.978	0.995
C16orf96	-1.57	0.978	0.995
GAL3ST1	-1.57	0.978	0.995
THBS1	-1.57	0.978	0.995
RXFP1	-1.57	0.978	0.995
KRTAP5-7	-1.57	0.978	0.995
CDC40	-1.57	0.978	0.995
CPS1	-1.57	0.978	0.995
TIMM17A	-1.57	0.978	0.995
PREX2	-1.57	0.978	0.995
CDC42SE2	-1.57	0.978	0.995
ZNF670	-1.57	0.978	0.995
REN	-1.57	0.978	0.995
AP1S2	-1.57	0.978	0.995
SIGLEC9	-1.57	0.978	0.995
SRR	-1.57	0.978	0.995
NAE1	-1.57	0.978	0.995
ZNF248	-1.57	0.978	0.995
IQCF3	-1.57	0.978	0.995
MEGF10	-1.56	0.978	0.995
MESDC2	-1.56	0.978	0.995
LYSMD2	-1.56	0.978	0.995
DNAJB7	-1.56	0.978	0.995
DLGAP3	-1.56	0.978	0.995
TCTN2	-1.56	0.978	0.995
VENTX	-1.56	0.978	0.995
SCAMP1	-1.56	0.978	0.995
TESPA1	-1.56	0.978	0.995
KDM1B	-1.56	0.978	0.995
FCGR1B	-1.56	0.978	0.995
ITPKB	-1.56	0.978	0.995
HS6ST1	-1.56	0.978	0.995
SYNJ2BP	-1.56	0.978	0.995
R3HCC1	-1.56	0.978	0.995
SLC51A	-1.56	0.978	0.995
OR10G8	-1.56	0.978	0.995
EXT2	-1.56	0.978	0.995
CALU	-1.56	0.978	0.995
OR10P1	-1.55	0.978	0.995
HOXB6	-1.55	0.978	0.995
RNASEK	-1.55	0.978	0.995
GDE1	-1.55	0.978	0.995
RDH11	-1.55	0.978	0.995
BATF2	-1.55	0.978	0.995
NPBWR1	-1.55	0.978	0.995
FAM114A2	-1.55	0.978	0.995
GNB5	-1.55	0.978	0.995
OR56A4	-1.55	0.978	0.995
VPS33A	-1.55	0.978	0.995
ELFN1	-1.55	0.978	0.995
CCL18	-1.55	0.978	0.995
CR1L	-1.55	0.978	0.995
PTGDR2	-1.55	0.978	0.995
PSMA2	-1.55	0.978	0.995
ARFGEF1	-1.55	0.978	0.995
TCEAL1	-1.55	0.978	0.995
PRAMEF5	-1.55	0.978	0.995
LRR1	-1.55	0.978	0.995
HIGD2A	-1.55	0.978	0.995
PRSS22	-1.55	0.978	0.995
P2RY10	-1.54	0.978	0.995
SLC17A7	-1.54	0.978	0.995
MCMBP	-1.54	0.978	0.995
SND1	-1.54	0.978	0.995
DNMT1	-1.54	0.978	0.995
C20orf26	-1.54	0.978	0.995
ETV4	-1.54	0.978	0.995
CASP10	-1.54	0.978	0.995
EDDM3B	-1.54	0.978	0.995
SIAE	-1.54	0.978	0.995
ZNF160	-1.54	0.978	0.995
FAM180B	-1.54	0.978	0.995
HLA-DQA1	-1.54	0.978	0.995
RNF183	-1.54	0.978	0.995
PAX8	-1.54	0.978	0.995
PRMT7	-1.54	0.978	0.995
OR4F4	-1.54	0.978	0.995
BAK1	-1.54	0.978	0.995
MAGEA4	-1.54	0.978	0.995
HSD3B2	-1.54	0.978	0.995
CCDC6	-1.54	0.978	0.995
CNTNAP3B	-1.54	0.978	0.995
IPO7	-1.54	0.978	0.995
TPD52L1	-1.53	0.978	0.995
CCNI	-1.53	0.978	0.995
CATSPERB	-1.53	0.978	0.995
PIP4K2A	-1.53	0.978	0.995
FAM13B	-1.53	0.978	0.995
PFDN2	-1.53	0.978	0.995
SPINT2	-1.53	0.978	0.995
SGCG	-1.53	0.978	0.995
C12orf50	-1.53	0.978	0.995
TERF2IP	-1.53	0.978	0.995
TMEM150B	-1.53	0.978	0.995
FAH	-1.53	0.978	0.995
SLC7A11	-1.53	0.978	0.995
HS3ST3B1	-1.53	0.978	0.995
UGT1A9	-1.53	0.978	0.995
SFTPA1	-1.53	0.978	0.995
TMEM150C	-1.53	0.978	0.995
TFEC	-1.53	0.978	0.995
DOCK8	-1.53	0.978	0.995
OR2A7	-1.53	0.978	0.995
HMG20B	-1.53	0.978	0.995
NFATC1	-1.53	0.978	0.995
LTB4R	-1.53	0.978	0.995
CCDC82	-1.53	0.978	0.995
CREB3L4	-1.53	0.978	0.995
NLRP3	-1.52	0.978	0.995
ARHGAP35	-1.52	0.978	0.995
DERA	-1.52	0.978	0.995
SULT1B1	-1.52	0.978	0.995
TRIM16	-1.52	0.978	0.995
SFRP4	-1.52	0.978	0.995
STOX2	-1.52	0.978	0.995
FBXO32	-1.52	0.978	0.995
CELF1	-1.52	0.978	0.995
UBA7	-1.52	0.978	0.995
MAP3K12	-1.52	0.978	0.995
KRTAP19-4	-1.52	0.978	0.995
PSD	-1.52	0.978	0.995
STAU1	-1.52	0.978	0.995
KRT86	-1.52	0.978	0.995
FOXL1	-1.52	0.978	0.995
CCRL2	-1.52	0.978	0.995
DQX1	-1.52	0.978	0.995
DCTN1	-1.52	0.978	0.995
CMIP	-1.52	0.978	0.995
TM4SF4	-1.52	0.978	0.995
DCAF15	-1.52	0.978	0.995
C11orf45	-1.52	0.978	0.995
C14orf39	-1.51	0.978	0.995
PPFIA2	-1.51	0.978	0.995
LNP1	-1.51	0.978	0.995
WIPF3	-1.51	0.978	0.995
ALPK3	-1.51	0.978	0.995
PSMG1	-1.51	0.978	0.995
ZNF335	-1.51	0.978	0.995
KRT13	-1.51	0.978	0.995
SLITRK1	-1.51	0.978	0.995
HOXD9	-1.51	0.978	0.995
FNTB	-1.51	0.978	0.995
HPS1	-1.51	0.978	0.995
OR10H4	-1.51	0.978	0.995
MON1B	-1.51	0.978	0.995
MRGPRF	-1.51	0.978	0.995
KIDINS220	-1.51	0.978	0.995
TF	-1.5	0.978	0.995
OPALIN	-1.5	0.978	0.995
ANKRD63	-1.5	0.978	0.995
OPCML	-1.5	0.978	0.994
LARP7	-1.5	0.978	0.994
SHC3	-1.5	0.978	0.994
LNX2	-1.5	0.978	0.994
OLFML3	-1.5	0.978	0.994
KCNA3	-1.5	0.978	0.994
CASP1	-1.5	0.978	0.994
NPEPL1	-1.5	0.978	0.994
SPATA25	-1.5	0.978	0.994
ERAP1	-1.5	0.978	0.994
MVK	-1.5	0.978	0.994
INTS1	-1.5	0.978	0.994
PRCD	-1.5	0.978	0.994
UGT2A2	-1.5	0.978	0.994
ODF2	-1.5	0.978	0.994
PCDHGA7	-1.5	0.978	0.994
C3orf35	-1.5	0.978	0.994
ACTN3	-1.5	0.978	0.994
PKDCC	-1.5	0.978	0.994
DOK5	-1.5	0.978	0.994
WDR66	-1.5	0.978	0.994
LCE2A	-1.49	0.978	0.994
TRIM23	-1.49	0.978	0.994
TMEM240	-1.49	0.978	0.994
HUWE1	-1.49	0.978	0.994
ZMIZ1	-1.49	0.978	0.994
DHX8	-1.49	0.978	0.994
SIM2	-1.49	0.978	0.994
MRGPRX3	-1.49	0.978	0.994
SMARCA1	-1.49	0.978	0.994
HSD17B11	-1.49	0.978	0.994
MICA	-1.49	0.978	0.994
CERS5	-1.49	0.978	0.994
PCBD1	-1.49	0.978	0.994
TMEM74	-1.49	0.978	0.994
BCL2L15	-1.49	0.978	0.994
PPARD	-1.49	0.978	0.994
HMGCR	-1.49	0.978	0.994
MGARP	-1.48	0.978	0.994
PRKAR1A	-1.48	0.978	0.994
WDR35	-1.48	0.978	0.994
SAPCD1	-1.48	0.978	0.994
LMF2	-1.48	0.978	0.994
KRTAP5-2	-1.48	0.978	0.994
ZNF610	-1.48	0.978	0.994
KCNAB3	-1.48	0.978	0.994
SEMA3C	-1.48	0.978	0.994
FOXF1	-1.48	0.978	0.994
BCAM	-1.48	0.978	0.994
CCDC140	-1.48	0.978	0.994
CEP164	-1.48	0.978	0.993
C11orf85	-1.48	0.978	0.993
C3orf83	-1.48	0.978	0.993
KIAA1430	-1.47	0.978	0.993
CA1	-1.47	0.978	0.993
PM20D2	-1.47	0.978	0.993
EPHA1	-1.47	0.978	0.993
ZFYVE28	-1.47	0.978	0.993
DEPDC1	-1.47	0.978	0.993
DNAJC21	-1.47	0.978	0.993
SHANK2	-1.47	0.978	0.993
IDI2	-1.47	0.978	0.993
RHOT1	-1.47	0.978	0.993
CNGA3	-1.47	0.978	0.993
ZW10	-1.47	0.978	0.993
TUBGCP5	-1.47	0.978	0.993
GARNL3	-1.47	0.978	0.993
BRAP	-1.47	0.978	0.993
C6orf222	-1.47	0.978	0.993
OR6Q1	-1.47	0.978	0.993
CLDN1	-1.47	0.978	0.993
PAQR4	-1.47	0.978	0.993
OTX2	-1.47	0.978	0.993
ULBP3	-1.47	0.978	0.993
KRTAP9-7	-1.47	0.978	0.993
ABCC2	-1.47	0.978	0.993
CEP128	-1.46	0.978	0.993
AHSG	-1.46	0.978	0.993
LAGE3	-1.46	0.978	0.993
CACNA1S	-1.46	0.978	0.993
HCLS1	-1.46	0.978	0.993
FBXO41	-1.46	0.978	0.993
ZEB2	-1.46	0.978	0.993
NBN	-1.46	0.978	0.993
LCE6A	-1.46	0.978	0.993
SPRR2G	-1.46	0.978	0.993
GJB3	-1.46	0.978	0.993
FAM208A	-1.46	0.978	0.993
OR52K1	-1.46	0.978	0.993
GRB10	-1.46	0.978	0.993
SRPRB	-1.46	0.978	0.993
CDKL2	-1.46	0.978	0.993
SEPT8	-1.46	0.978	0.993
ALPL	-1.46	0.978	0.993
SLITRK5	-1.46	0.978	0.993
PYURF	-1.46	0.978	0.993
SYT16	-1.46	0.978	0.993
PYROXD2	-1.46	0.978	0.993
FAM212A	-1.46	0.978	0.993
TOPORS	-1.45	0.978	0.993
AMIGO3	-1.45	0.978	0.993
KRTAP1-1	-1.45	0.978	0.993
CAPRIN1	-1.45	0.978	0.993
GAD2	-1.45	0.978	0.993
HDAC10	-1.45	0.978	0.993
ZBTB24	-1.45	0.978	0.993
C10orf95	-1.45	0.978	0.993
PABPC5	-1.45	0.978	0.993
RPAIN	-1.45	0.978	0.993
SURF1	-1.45	0.978	0.993
WWC3	-1.45	0.978	0.993
COX6C	-1.45	0.978	0.993
ELAVL2	-1.45	0.978	0.993
BRD7	-1.45	0.978	0.993
HNRNPDL	-1.45	0.978	0.993
ALAD	-1.45	0.978	0.993
MS4A3	-1.45	0.978	0.993
HIST1H2BN	-1.45	0.978	0.993
WDSUB1	-1.45	0.978	0.993
STMN1	-1.45	0.978	0.993
OR4F17	-1.45	0.978	0.993
GPR3	-1.44	0.978	0.993
C19orf77	-1.44	0.978	0.993
SYT13	-1.44	0.978	0.993
TRIM29	-1.44	0.978	0.993
NTSR2	-1.44	0.978	0.993
PTPN20	-1.44	0.978	0.993
PECR	-1.44	0.978	0.993
WNK4	-1.44	0.978	0.993
GABRB1	-1.44	0.978	0.992
SEMA3A	-1.44	0.978	0.992
AASS	-1.44	0.978	0.992
YIPF2	-1.44	0.978	0.992
ARHGEF2	-1.44	0.978	0.992
GPR62	-1.44	0.978	0.992
PLEKHA8	-1.44	0.978	0.992
CBX7	-1.44	0.978	0.992
TPSAB1	-1.44	0.978	0.992
CNOT8	-1.44	0.978	0.992
ANO2	-1.44	0.978	0.992
ZFP92	-1.44	0.978	0.992
POLI	-1.44	0.978	0.992
QTRTD1	-1.43	0.978	0.992
TMEM238	-1.43	0.978	0.992
PCP2	-1.43	0.978	0.992
LPO	-1.43	0.978	0.992
KPNA3	-1.43	0.978	0.992
SQSTM1	-1.43	0.978	0.992
TRAF5	-1.43	0.978	0.992
SYT4	-1.43	0.978	0.992
GRIPAP1	-1.43	0.978	0.992
UTS2	-1.43	0.978	0.992
CIRH1A	-1.43	0.978	0.992
MGAT5	-1.43	0.978	0.992
CBFB	-1.43	0.978	0.992
PGPEP1L	-1.43	0.978	0.992
WHSC1L1	-1.43	0.978	0.992
TBC1D10A	-1.43	0.978	0.992
C2CD2L	-1.43	0.978	0.992
OR1L1	-1.43	0.978	0.992
GPR37L1	-1.42	0.978	0.992
FAM218A	-1.42	0.978	0.992
RAPGEF1	-1.42	0.978	0.992
TMEM88B	-1.42	0.978	0.992
CCNE1	-1.42	0.978	0.992
ENAH	-1.42	0.978	0.992
MUC6	-1.42	0.978	0.992
TENM4	-1.42	0.978	0.992
FBP2	-1.42	0.978	0.992
CCL15	-1.42	0.978	0.992
KRTAP12-1	-1.42	0.978	0.992
AIPL1	-1.42	0.978	0.992
ARMC3	-1.42	0.978	0.992
TMEM139	-1.42	0.978	0.992
MORC4	-1.42	0.978	0.992
VMAC	-1.42	0.978	0.992
PPP3R2	-1.42	0.978	0.991
TBC1D24	-1.41	0.978	0.991
TMEM27	-1.41	0.978	0.991
FANCG	-1.41	0.978	0.991
ASB3	-1.41	0.978	0.991
TNFRSF6B	-1.41	0.978	0.991
FAM229A	-1.41	0.978	0.991
NBAS	-1.41	0.978	0.991
MICALL2	-1.41	0.978	0.991
SRGAP3	-1.41	0.978	0.991
COX7A2L	-1.41	0.978	0.991
KCNAB2	-1.41	0.978	0.991
CHMP1B	-1.41	0.978	0.991
PPM1J	-1.41	0.978	0.991
TNIP1	-1.41	0.978	0.991
NPFF	-1.41	0.978	0.991
ITSN2	-1.41	0.978	0.991
AHRR	-1.41	0.978	0.991
ALG13	-1.41	0.978	0.991
TMEM255B	-1.41	0.978	0.991
C20orf112	-1.41	0.978	0.991
YTHDF3	-1.41	0.978	0.991
NOP9	-1.41	0.978	0.991
PDK4	-1.41	0.978	0.991
MBL2	-1.41	0.978	0.991
TNNC2	-1.41	0.978	0.991
ATF1	-1.41	0.978	0.991
IRF9	-1.41	0.978	0.991
DCAF5	-1.41	0.978	0.991
ATOH8	-1.41	0.978	0.991
SENP8	-1.41	0.978	0.991
OR1B1	-1.41	0.978	0.991
DEPDC5	-1.41	0.978	0.991
TMEM129	-1.41	0.978	0.991
ASMTL	-1.41	0.978	0.991
CISD3	-1.41	0.978	0.991
CACNA1D	-1.41	0.978	0.991
GOLIM4	-1.4	0.978	0.991
IRF2BP2	-1.4	0.978	0.991
FUOM	-1.4	0.978	0.991
CST7	-1.4	0.978	0.991
NVL	-1.4	0.978	0.991
IMPA2	-1.4	0.978	0.991
F5	-1.4	0.978	0.991
C7orf33	-1.4	0.978	0.991
METTL7B	-1.4	0.978	0.991
TMEM123	-1.4	0.978	0.991
QRICH1	-1.4	0.978	0.991
CYP27C1	-1.4	0.978	0.991
PLD2	-1.4	0.978	0.991
DOCK11	-1.4	0.978	0.991
LMNB1	-1.4	0.978	0.991
DDO	-1.4	0.978	0.991
ZNF286B	-1.4	0.978	0.991
MIER3	-1.4	0.978	0.991
EP300	-1.4	0.978	0.991
OR6F1	-1.4	0.978	0.991
MAGIX	-1.4	0.978	0.991
IER3	-1.4	0.978	0.991
IQCA1	-1.4	0.978	0.991
PPP1R15B	-1.4	0.978	0.991
TSPY1	-1.4	0.978	0.991
CTRL	-1.4	0.978	0.991
LNPEP	-1.4	0.978	0.991
C9orf156	-1.39	0.978	0.991
SMPD3	-1.39	0.978	0.991
DUSP23	-1.39	0.978	0.991
TNNI3	-1.39	0.978	0.991
PGA4	-1.39	0.978	0.991
SEPT3	-1.39	0.978	0.991
MEIOB	-1.39	0.978	0.991
USO1	-1.39	0.978	0.991
DGCR8	-1.39	0.978	0.991
ATAD2B	-1.39	0.978	0.991
FAM162A	-1.39	0.978	0.991
UTS2R	-1.39	0.978	0.991
NCF2	-1.39	0.978	0.991
KIAA1598	-1.39	0.978	0.991
ZNF645	-1.39	0.978	0.991
DEPTOR	-1.39	0.978	0.991
C14orf183	-1.39	0.978	0.991
CUL3	-1.39	0.978	0.991
TNRC18	-1.39	0.978	0.991
COQ4	-1.39	0.978	0.991
LRP12	-1.39	0.978	0.991
ARHGAP26	-1.38	0.978	0.991
C1orf95	-1.38	0.978	0.991
SERPINB5	-1.38	0.978	0.991
LMO3	-1.38	0.978	0.991
OCM	-1.38	0.978	0.991
CLDN15	-1.38	0.978	0.991
NAA60	-1.38	0.978	0.991
NPRL3	-1.38	0.978	0.991
THAP6	-1.38	0.978	0.991
PCDH7	-1.38	0.978	0.991
KRT23	-1.38	0.978	0.991
XPR1	-1.38	0.978	0.991
TRIM28	-1.38	0.978	0.991
FBXO16	-1.38	0.978	0.991
GOT1	-1.38	0.978	0.991
TDRD12	-1.38	0.978	0.991
CCNB3	-1.38	0.978	0.991
TSACC	-1.38	0.978	0.991
BRPF1	-1.38	0.978	0.991
DEFB134	-1.38	0.978	0.991
OR51Q1	-1.38	0.978	0.991
ZNF473	-1.38	0.978	0.991
DXO	-1.38	0.978	0.991
PPP6C	-1.38	0.978	0.991
NLRP10	-1.38	0.978	0.991
TUBA3E	-1.38	0.978	0.991
MORC2	-1.38	0.978	0.991
RER1	-1.38	0.978	0.991
KRT83	-1.38	0.978	0.991
KMO	-1.38	0.978	0.991
AURKAIP1	-1.38	0.978	0.991
RILP	-1.38	0.978	0.991
KCNQ2	-1.38	0.978	0.991
TUBGCP4	-1.37	0.978	0.991
MCTP1	-1.37	0.978	0.991
CCL25	-1.37	0.978	0.991
PGR	-1.37	0.978	0.991
C10orf76	-1.37	0.978	0.991
C8orf82	-1.37	0.978	0.991
CBX5	-1.37	0.978	0.991
COPS5	-1.37	0.978	0.991
ADAM10	-1.37	0.978	0.991
FBXO34	-1.37	0.978	0.991
OR2T8	-1.37	0.978	0.991
C10orf118	-1.37	0.978	0.991
TWSG1	-1.37	0.978	0.991
MSI2	-1.37	0.978	0.991
TUBA1B	-1.37	0.978	0.991
POM121	-1.37	0.978	0.991
SLC9C2	-1.37	0.978	0.991
UBE2C	-1.37	0.978	0.991
MBD3L4	-1.37	0.978	0.991
CCS	-1.37	0.978	0.991
EMILIN3	-1.37	0.978	0.991
TEX14	-1.37	0.978	0.991
MC2R	-1.37	0.978	0.991
S1PR2	-1.37	0.978	0.991
KRT17	-1.37	0.978	0.991
RASD1	-1.37	0.978	0.991
FOXA1	-1.37	0.978	0.991
UMPS	-1.36	0.978	0.991
KRTAP19-7	-1.36	0.978	0.991
CDC37	-1.36	0.978	0.991
DUSP5	-1.36	0.978	0.991
OR8D1	-1.36	0.978	0.991
ACTL8	-1.36	0.978	0.991
COPS7A	-1.36	0.978	0.991
PRR7	-1.36	0.978	0.991
USP48	-1.36	0.978	0.991
RBMY1F	-1.36	0.978	0.991
LIN7C	-1.36	0.978	0.991
C8orf48	-1.36	0.978	0.991
CPB1	-1.36	0.978	0.991
PLEKHA2	-1.36	0.978	0.991
ZNF281	-1.36	0.978	0.991
SLC11A1	-1.36	0.978	0.991
C1orf112	-1.36	0.978	0.991
C5orf30	-1.36	0.978	0.991
KTN1	-1.36	0.978	0.991
FAM72C	-1.36	0.978	0.991
MLEC	-1.36	0.978	0.991
TRPV1	-1.36	0.978	0.991
SNX29	-1.36	0.978	0.991
DUS2	-1.36	0.978	0.991
LILRB5	-1.36	0.978	0.991
IFITM10	-1.36	0.978	0.991
SLC4A1AP	-1.36	0.978	0.991
ZNF384	-1.35	0.978	0.991
PNMA3	-1.35	0.978	0.991
MRGPRG	-1.35	0.978	0.991
OR2Y1	-1.35	0.978	0.991
FAM222B	-1.35	0.978	0.991
ZNF329	-1.35	0.978	0.991
HAX1	-1.35	0.978	0.991
ACBD6	-1.35	0.978	0.991
UBA2	-1.35	0.978	0.991
TRIP6	-1.35	0.978	0.991
MCM3AP	-1.35	0.978	0.991
PARP1	-1.35	0.978	0.991
GOLGA8K	-1.35	0.978	0.991
ARSD	-1.35	0.978	0.991
RRM2B	-1.35	0.978	0.991
PATE3	-1.35	0.978	0.991
L3MBTL4	-1.35	0.978	0.991
TRIM4	-1.35	0.978	0.991
KANSL2	-1.35	0.978	0.991
PARVA	-1.35	0.978	0.991
COL6A3	-1.35	0.978	0.991
YPEL4	-1.35	0.978	0.991
SLC35B2	-1.35	0.978	0.991
KSR2	-1.35	0.978	0.991
CTSB	-1.35	0.978	0.991
LIMK2	-1.35	0.978	0.991
BIVM	-1.34	0.978	0.991
ETV6	-1.34	0.978	0.991
TRMT61A	-1.34	0.978	0.991
ZNF57	-1.34	0.978	0.991
ARHGEF37	-1.34	0.978	0.991
DACT2	-1.34	0.978	0.991
OR7G1	-1.34	0.978	0.991
BTNL9	-1.34	0.978	0.991
CST11	-1.34	0.978	0.991
IFT172	-1.34	0.978	0.991
METTL3	-1.34	0.978	0.991
GJB7	-1.34	0.978	0.991
CD302	-1.34	0.978	0.991
HSPB6	-1.34	0.978	0.991
MPV17L	-1.34	0.978	0.991
RRAGB	-1.34	0.978	0.991
ZNF83	-1.34	0.978	0.991
IMPG1	-1.34	0.978	0.99
ALDH18A1	-1.34	0.978	0.99
MAGEA2	-1.34	0.978	0.99
MAGEA2B	-1.34	0.978	0.99
PRKCD	-1.34	0.978	0.99
NME7	-1.34	0.978	0.99
CGB7	-1.33	0.978	0.99
ANXA3	-1.33	0.978	0.99
OR52L1	-1.33	0.978	0.99
DDRGK1	-1.33	0.978	0.99
KIR2DL3	-1.33	0.978	0.99
SNX11	-1.33	0.978	0.99
CALCR	-1.33	0.978	0.99
KRTAP4-2	-1.33	0.978	0.99
LEAP2	-1.33	0.978	0.99
FBXW12	-1.33	0.978	0.99
PAX6	-1.33	0.978	0.99
CIDEA	-1.33	0.978	0.99
CIB1	-1.33	0.978	0.99
TSNAXIP1	-1.33	0.978	0.99
C5orf22	-1.33	0.978	0.99
TP53BP1	-1.33	0.978	0.99
FBXO38	-1.33	0.978	0.99
OR52D1	-1.33	0.978	0.99
HOXB4	-1.33	0.978	0.99
SMC2	-1.33	0.978	0.99
NFIB	-1.33	0.978	0.99
B2M	-1.33	0.978	0.99
OR9A2	-1.33	0.978	0.99
ZEB1	-1.33	0.978	0.99
IRX1	-1.33	0.978	0.99
BTD	-1.33	0.978	0.99
SIRT5	-1.33	0.978	0.99
RHOD	-1.33	0.978	0.99
COX7A1	-1.33	0.978	0.99
ZNF766	-1.33	0.978	0.99
ZNF133	-1.32	0.978	0.99
VSTM2B	-1.32	0.978	0.99
LONP1	-1.32	0.978	0.99
ABHD2	-1.32	0.978	0.99
KRTAP10-10	-1.32	0.978	0.99
USP30	-1.32	0.978	0.99
EPS15	-1.32	0.978	0.99
SNX8	-1.32	0.978	0.99
GPD1	-1.32	0.978	0.99
STT3A	-1.32	0.978	0.99
SDR9C7	-1.32	0.978	0.99
AVIL	-1.32	0.978	0.99
THEM5	-1.32	0.978	0.99
OTOA	-1.32	0.978	0.99
CSNK2A2	-1.32	0.978	0.99
NRARP	-1.32	0.978	0.99
SYNM	-1.32	0.978	0.99
ATF7IP	-1.32	0.978	0.99
HLA-DQB1	-1.32	0.978	0.99
MTCH1	-1.32	0.978	0.99
CRIP1	-1.32	0.978	0.99
HLA-DRB5	-1.32	0.978	0.99
DHPS	-1.32	0.978	0.99
B4GALNT3	-1.32	0.978	0.99
ABCE1	-1.32	0.978	0.99
ZBTB4	-1.32	0.978	0.99
SMTN	-1.32	0.978	0.99
DUSP10	-1.32	0.978	0.99
CDH3	-1.32	0.978	0.99
ZNF648	-1.32	0.978	0.99
TMEM150A	-1.32	0.978	0.99
ZNF414	-1.32	0.978	0.99
TXLNG	-1.31	0.978	0.99
RCC2	-1.31	0.978	0.99
ZFP36L2	-1.31	0.978	0.99
SLC22A18	-1.31	0.978	0.99
FAM81A	-1.31	0.978	0.99
CDHR5	-1.31	0.978	0.99
HERPUD1	-1.31	0.978	0.99
SERPINB9	-1.31	0.978	0.99
OXGR1	-1.31	0.978	0.99
SETBP1	-1.31	0.978	0.99
PRR11	-1.31	0.978	0.99
RAP1B	-1.31	0.978	0.99
OR2T1	-1.31	0.978	0.99
HMGB3	-1.31	0.978	0.99
FIGN	-1.31	0.978	0.99
KRT14	-1.31	0.978	0.99
ARL5C	-1.31	0.978	0.99
MC3R	-1.31	0.978	0.99
PFKFB3	-1.31	0.978	0.99
TKTL1	-1.31	0.978	0.99
NAA11	-1.31	0.978	0.99
SSR4	-1.31	0.978	0.99
ZDHHC2	-1.31	0.978	0.99
PHTF2	-1.31	0.978	0.99
ROCK1	-1.31	0.978	0.99
ZMYM5	-1.31	0.978	0.99
FHL3	-1.31	0.978	0.99
TSPAN19	-1.31	0.978	0.99
METTL21C	-1.31	0.978	0.99
ABCA1	-1.31	0.978	0.99
QSER1	-1.31	0.978	0.99
TMPO	-1.31	0.978	0.99
NUCB2	-1.31	0.978	0.99
P4HA3	-1.31	0.978	0.99
GGCT	-1.31	0.978	0.99
FANCL	-1.31	0.978	0.99
GPR135	-1.3	0.978	0.99
IQCJ-SCHIP1	-1.3	0.978	0.99
TTC30A	-1.3	0.978	0.99
SLC7A14	-1.3	0.978	0.99
RRP36	-1.3	0.978	0.99
CORO1C	-1.3	0.978	0.99
CENPT	-1.3	0.978	0.99
PLA2G2F	-1.3	0.978	0.99
INTS10	-1.3	0.978	0.99
C11orf87	-1.3	0.978	0.99
NPIPA8	-1.3	0.978	0.99
NPIPA7	-1.3	0.978	0.99
PAPD4	-1.3	0.978	0.99
PLEKHG5	-1.3	0.978	0.99
UNC13B	-1.3	0.978	0.99
FAM171A1	-1.3	0.978	0.99
TRAF4	-1.3	0.978	0.99
SPI1	-1.3	0.978	0.99
ESPN	-1.3	0.978	0.99
C1orf110	-1.3	0.978	0.99
VILL	-1.3	0.978	0.99
VHLL	-1.3	0.978	0.99
EVA1C	-1.3	0.978	0.99
ARL13A	-1.3	0.978	0.99
ARCN1	-1.3	0.978	0.99
RP2	-1.3	0.978	0.99
REG4	-1.3	0.978	0.99
MMP7	-1.3	0.978	0.99
LACTB2	-1.3	0.978	0.99
KRTAP9-3	-1.3	0.978	0.99
PLA2G1B	-1.3	0.978	0.99
ARRDC2	-1.3	0.978	0.99
SYNPO2L	-1.3	0.978	0.99
PTPN7	-1.29	0.978	0.99
JAK1	-1.29	0.978	0.99
SLC35E3	-1.29	0.978	0.99
SSH1	-1.29	0.978	0.99
PRDM10	-1.29	0.978	0.99
C10orf35	-1.29	0.978	0.99
OR4A16	-1.29	0.978	0.99
OR2S2	-1.29	0.978	0.99
NEU2	-1.29	0.978	0.99
BTN3A3	-1.29	0.978	0.99
SOCS1	-1.29	0.978	0.99
TAF2	-1.29	0.978	0.99
PDHA1	-1.29	0.978	0.99
SLC38A7	-1.29	0.978	0.99
TMEM225	-1.29	0.978	0.99
AIDA	-1.29	0.978	0.99
SSBP1	-1.29	0.978	0.99
COQ5	-1.29	0.978	0.99
NPBWR2	-1.29	0.978	0.99
PRKAR2B	-1.29	0.978	0.99
ITK	-1.29	0.978	0.99
CST1	-1.29	0.978	0.99
AKNAD1	-1.29	0.978	0.99
HPS3	-1.29	0.978	0.99
PMFBP1	-1.29	0.978	0.99
LEKR1	-1.29	0.978	0.99
PPP1R18	-1.29	0.978	0.99
NME3	-1.29	0.978	0.99
PIN1	-1.28	0.978	0.99
CBX3	-1.28	0.978	0.99
SOWAHC	-1.28	0.978	0.99
CDT1	-1.28	0.978	0.99
LOC643669	-1.28	0.978	0.99
SPAM1	-1.28	0.978	0.99
OAT	-1.28	0.978	0.99
IMPDH1	-1.28	0.978	0.99
MTPN	-1.28	0.978	0.99
CLINT1	-1.28	0.978	0.99
RANBP2	-1.28	0.978	0.99
C1orf51	-1.28	0.978	0.99
STARD9	-1.28	0.978	0.99
CKS1B	-1.28	0.978	0.99
BRSK2	-1.28	0.978	0.99
CSE1L	-1.28	0.978	0.99
TLL2	-1.28	0.978	0.99
ARL6	-1.28	0.978	0.99
SPP2	-1.28	0.978	0.99
TRMT13	-1.28	0.978	0.989
BTG1	-1.27	0.978	0.989
CDC42EP1	-1.27	0.978	0.989
GFAP	-1.27	0.978	0.989
COTL1	-1.27	0.978	0.989
HHEX	-1.27	0.978	0.989
TNK1	-1.27	0.978	0.989
ARL15	-1.27	0.978	0.989
ACACA	-1.27	0.978	0.989
APOBEC4	-1.27	0.978	0.989
FBXO42	-1.27	0.978	0.989
SIRT7	-1.27	0.978	0.989
KLHL25	-1.27	0.978	0.989
S100A7	-1.27	0.978	0.989
C19orf69	-1.27	0.978	0.989
GRIA2	-1.27	0.978	0.989
AP1G2	-1.27	0.978	0.989
ZNF230	-1.27	0.978	0.989
AGXT2	-1.27	0.978	0.989
ABHD6	-1.27	0.978	0.989
SLC30A2	-1.27	0.978	0.989
USP31	-1.27	0.978	0.989
ACADVL	-1.27	0.978	0.989
PLEKHA5	-1.27	0.978	0.989
CPSF4	-1.27	0.978	0.989
HLA-E	-1.27	0.978	0.989
SUSD4	-1.27	0.978	0.989
SLC5A3	-1.26	0.978	0.989
PGAM5	-1.26	0.978	0.989
RALGAPA2	-1.26	0.978	0.989
OR1A2	-1.26	0.978	0.989
CTAGE6	-1.26	0.978	0.989
HR	-1.26	0.978	0.989
LAPTM4A	-1.26	0.978	0.989
SLC39A6	-1.26	0.978	0.989
NETO2	-1.26	0.978	0.989
ACAP2	-1.26	0.978	0.989
CRMP1	-1.26	0.978	0.989
MAP1A	-1.26	0.978	0.989
SMYD1	-1.26	0.978	0.989
GIPC3	-1.26	0.978	0.989
LRP2BP	-1.26	0.978	0.989
FRMPD4	-1.26	0.978	0.989
C7orf49	-1.26	0.978	0.989
TMEM26	-1.26	0.978	0.989
TBC1D3H	-1.26	0.978	0.989
ARSF	-1.26	0.978	0.989
INSM1	-1.26	0.978	0.989
TAL1	-1.26	0.978	0.989
TCEA2	-1.26	0.978	0.989
UBE2N	-1.26	0.978	0.989
CEACAM19	-1.26	0.978	0.989
LOXL4	-1.26	0.978	0.989
BRF2	-1.26	0.978	0.989
AGO2	-1.26	0.978	0.989
SOWAHB	-1.26	0.978	0.989
PCDHA6	-1.26	0.978	0.989
ST8SIA2	-1.26	0.978	0.989
ZNF746	-1.26	0.978	0.989
LDLRAD3	-1.26	0.978	0.989
TMEM232	-1.26	0.978	0.989
THADA	-1.26	0.978	0.989
ATF7IP2	-1.26	0.978	0.989
CCDC71	-1.26	0.978	0.989
NCKIPSD	-1.26	0.978	0.989
STX12	-1.26	0.978	0.989
RAMP3	-1.26	0.978	0.989
YIPF4	-1.26	0.978	0.989
RBM4B	-1.26	0.978	0.989
LZTS1	-1.26	0.978	0.989
UBLCP1	-1.26	0.978	0.989
INHBE	-1.26	0.978	0.989
GLTSCR1L	-1.26	0.978	0.989
SELV	-1.26	0.978	0.989
PRAMEF20	-1.26	0.978	0.989
XCL1	-1.26	0.978	0.989
NNT	-1.26	0.978	0.989
GPD1L	-1.25	0.978	0.989
ALDH5A1	-1.25	0.978	0.989
TRIM38	-1.25	0.978	0.989
SLFN12L	-1.25	0.978	0.989
MNX1	-1.25	0.978	0.989
SMIM7	-1.25	0.978	0.989
ABCD1	-1.25	0.978	0.989
OR5B21	-1.25	0.978	0.989
C6orf47	-1.25	0.978	0.989
PDE8B	-1.25	0.978	0.989
RHOXF2	-1.25	0.978	0.989
ACTRT1	-1.25	0.978	0.989
BTBD10	-1.25	0.978	0.989
OR4C46	-1.25	0.978	0.989
SLC43A3	-1.25	0.978	0.989
CYP21A2	-1.25	0.978	0.989
KCNK7	-1.25	0.978	0.989
OR6K6	-1.25	0.978	0.989
IL6R	-1.25	0.978	0.989
LILRB1	-1.25	0.978	0.989
UBR7	-1.25	0.978	0.989
ZNF250	-1.25	0.978	0.989
PELO	-1.25	0.978	0.989
LRRIQ4	-1.25	0.978	0.989
TBC1D8	-1.25	0.978	0.989
NDP	-1.25	0.978	0.989
ZBED1	-1.25	0.978	0.989
SMARCAL1	-1.25	0.978	0.989
ZFHX2	-1.25	0.978	0.989
ARMC9	-1.25	0.978	0.989
CHRNA6	-1.25	0.978	0.989
NADSYN1	-1.25	0.978	0.989
TMEM184C	-1.25	0.978	0.989
RNF170	-1.24	0.978	0.989
RINT1	-1.24	0.978	0.989
STAC	-1.24	0.978	0.989
SMR3A	-1.24	0.978	0.989
RCE1	-1.24	0.978	0.989
ACPP	-1.24	0.978	0.989
OR2A14	-1.24	0.978	0.989
OR11H12	-1.24	0.978	0.989
ASNSD1	-1.24	0.978	0.989
MYLK2	-1.24	0.978	0.989
NCAPG	-1.24	0.978	0.989
CBWD2	-1.24	0.978	0.989
EFR3A	-1.24	0.978	0.989
GSTA3	-1.24	0.978	0.989
RNASEH2C	-1.24	0.978	0.989
OGFOD1	-1.24	0.978	0.989
MBOAT4	-1.24	0.978	0.989
TMEM99	-1.24	0.978	0.989
MKI67	-1.24	0.978	0.989
PDX1	-1.24	0.978	0.989
CSRNP3	-1.24	0.978	0.989
MRGPRX1	-1.24	0.978	0.989
STAP2	-1.24	0.978	0.989
EFS	-1.24	0.978	0.989
IQCE	-1.24	0.978	0.989
MYH14	-1.24	0.978	0.989
RIN1	-1.24	0.978	0.989
TMEM59L	-1.24	0.978	0.989
TSPAN8	-1.23	0.978	0.989
PKLR	-1.23	0.978	0.989
CCDC39	-1.23	0.978	0.989
PNMT	-1.23	0.978	0.989
UTP14A	-1.23	0.978	0.989
MTUS1	-1.23	0.978	0.989
OR2F1	-1.23	0.978	0.989
TBX18	-1.23	0.978	0.989
ATF7	-1.23	0.978	0.989
AANAT	-1.23	0.978	0.989
FTH1	-1.23	0.978	0.989
ZNF562	-1.23	0.978	0.989
MAU2	-1.23	0.978	0.989
AGAP3	-1.23	0.978	0.989
GGT7	-1.23	0.978	0.989
OR10R2	-1.23	0.978	0.989
SH3RF2	-1.23	0.978	0.989
MRGPRX4	-1.23	0.978	0.989
NINJ2	-1.23	0.978	0.989
ZFPM2	-1.23	0.978	0.989
CCDC176	-1.23	0.978	0.989
FBLN1	-1.23	0.978	0.989
KANSL1	-1.23	0.978	0.989
GALNT14	-1.23	0.978	0.989
NPRL2	-1.23	0.978	0.989
PKP2	-1.23	0.978	0.989
TMEM14B	-1.23	0.978	0.989
UBA1	-1.23	0.978	0.989
FADS6	-1.23	0.978	0.989
RAB26	-1.22	0.978	0.989
FAM111B	-1.22	0.978	0.989
SKP1	-1.22	0.978	0.989
SP3	-1.22	0.978	0.989
TRNP1	-1.22	0.978	0.989
KCTD17	-1.22	0.978	0.989
CNEP1R1	-1.22	0.978	0.989
PGBD4	-1.22	0.978	0.989
DSPP	-1.22	0.978	0.989
NGFR	-1.22	0.978	0.989
CHST15	-1.22	0.978	0.989
PLA1A	-1.22	0.978	0.989
TMEM39B	-1.22	0.978	0.989
EIF3J	-1.22	0.978	0.989
C6orf136	-1.22	0.978	0.989
XRCC2	-1.22	0.978	0.989
KCTD13	-1.22	0.978	0.989
TMEM198	-1.22	0.978	0.989
NIPAL4	-1.22	0.978	0.989
DTX1	-1.22	0.978	0.989
MRM1	-1.22	0.978	0.989
UGT2B4	-1.22	0.978	0.989
TRAK1	-1.22	0.978	0.989
NAT6	-1.22	0.978	0.989
MT1A	-1.22	0.978	0.989
SLC28A2	-1.22	0.978	0.989
WAPAL	-1.22	0.978	0.989
GNA14	-1.22	0.978	0.989
ZNF844	-1.22	0.978	0.989
KPNA6	-1.22	0.978	0.989
SEMA4B	-1.22	0.978	0.989
SIN3B	-1.22	0.978	0.989
ZDHHC7	-1.22	0.978	0.989
PGM5	-1.22	0.978	0.989
CCL21	-1.22	0.978	0.989
IFIT1B	-1.22	0.978	0.989
GPR12	-1.22	0.978	0.989
KCTD15	-1.22	0.978	0.989
ACBD5	-1.22	0.978	0.989
OR11H6	-1.21	0.978	0.989
VIMP	-1.21	0.978	0.989
SLC30A1	-1.21	0.978	0.989
SAMD14	-1.21	0.978	0.989
AMELY	-1.21	0.978	0.989
TOMM5	-1.21	0.978	0.989
KIF23	-1.21	0.978	0.989
SNRPG	-1.21	0.978	0.989
APLP1	-1.21	0.978	0.989
RASEF	-1.21	0.978	0.989
IL1RAPL2	-1.21	0.978	0.989
ZNF780B	-1.21	0.978	0.989
GLTPD1	-1.21	0.978	0.989
DOPEY1	-1.21	0.978	0.989
GSTM2	-1.21	0.978	0.989
ZNF438	-1.21	0.978	0.989
FAM219B	-1.21	0.978	0.989
RNASEH2A	-1.21	0.978	0.989
PEF1	-1.21	0.978	0.989
ACTG1	-1.21	0.978	0.989
ATP6V0E2	-1.21	0.978	0.989
PLK1	-1.21	0.978	0.989
MCM2	-1.21	0.978	0.989
PNPLA7	-1.21	0.978	0.989
C1R	-1.21	0.978	0.989
NECAP1	-1.21	0.978	0.989
TRPC4	-1.21	0.978	0.989
WFDC6	-1.21	0.978	0.989
LRRC32	-1.21	0.978	0.989
MRPL11	-1.21	0.978	0.989
EIF1AX	-1.21	0.978	0.989
TUBB4A	-1.21	0.978	0.989
GPR171	-1.21	0.978	0.989
KCNT2	-1.21	0.978	0.989
EMR2	-1.21	0.978	0.989
LPAR6	-1.21	0.978	0.989
CUL4B	-1.21	0.978	0.989
PHYHD1	-1.21	0.978	0.989
RPS27L	-1.21	0.978	0.989
ZNF665	-1.21	0.978	0.989
GALK2	-1.21	0.978	0.989
NAT8B	-1.21	0.978	0.989
COX17	-1.21	0.978	0.989
IGFBP7	-1.21	0.978	0.989
ATP6V1B2	-1.21	0.978	0.989
E2F5	-1.21	0.978	0.989
CD22	-1.21	0.978	0.989
DEFB130	-1.21	0.978	0.989
[truncated: 17,085 more rows]
