# Supplementary material for: A novel p53 regulator, C16ORF72/TAPR1, buffers against telomerase inhibition
Source: Aging Cell. 2021 Mar 4;20(4):e13331. doi: 10.1111/acel.13331 (PMC8045932; doi:10.1111/acel.13331)
Supplement: Supplementary file 3 — Table S2 [file ACEL-20-e13331-s002.xlsx]

## Sheet: C16orf72_BioID_August2020-CRAPo
Gene	Log2_Fold-change	p-value	FDR
HUWE1	3.71406	2.38446e-05	0.00357669
FAM111B	2.00898	0.00369483	0.0335894
AUTS2	1.91748	0.00210159	0.0242193
NUP214	1.81806	0.0130054	0.0557373
PICALM	1.80429	0.000118349	0.00590224
SMC6	1.78897	0.0399065	0.107855
PFKP	1.75256	0.000755724	0.0124786
H2BFS	1.71724	4.58166e-05	0.00458166
MAT2A	1.6954	0.0438662	0.112774
OPA1	1.67915	0.00301237	0.0300235
RERE	1.67851	0.0102468	0.0490733
CBR1	1.6704	0.00337195	0.0316121
HELZ	1.66199	0.00159932	0.0196956
FDXR	1.64003	0.00217974	0.0242193
MCM3AP	1.63168	0.00146543	0.0196956
SATB2	1.54726	0.000790314	0.0124786
NUP54	1.54381	0.0178973	0.0679645
YTHDF1	1.54264	0.0589998	0.1416
HLTF	1.5084	0.00400762	0.0353613
NUP153	1.46453	0.00102869	0.0154303
HAX1	1.46446	0.0290207	0.0906898
LMAN1	1.44937	0.183552	0.316469
PDCD11	1.41407	0.0250191	0.0841379
GMPS	1.40489	0.0133057	0.0558319
MRPS2	1.39982	0.00557352	0.0428732
TKT	1.37986	0.0158611	0.0626096
YARS	1.37515	0.0016413	0.0196956
UBA2	1.36975	0.00234752	0.025152
MTHFD1L	1.33808	0.0258023	0.0841379
RAE1	1.33145	0.0197417	0.0698498
YTHDF2	1.32422	0.0115311	0.0516317
VPS16	1.32134	0.208288	0.337765
VAV1	1.28885	0.0112134	0.0509702
TNRC6A	1.28178	0.0587084	0.1416
PTBP3	1.22113	0.0438373	0.112774
SUPT16H	1.21345	0.00464736	0.0376813
PCK2	1.18726	0.0252702	0.0841379
AHSA1	1.13911	0.016326	0.0636077
AKAP8	1.13363	0.0917287	0.188484
GALK1	1.1336	0.0439817	0.112774
CHCHD3	1.1328	0.0208835	0.0722636
PFKL	1.11547	0.00911172	0.0471296
YLPM1	1.10599	0.0124912	0.0543094
MT1G	1.04926	0.0197908	0.0698498
SMC3	1.03817	0.260973	0.39742
RPL37	1.03509	0.0097371	0.0490733
PFAS	1.00036	0.300114	0.443518
POM121	0.98661	0.296896	0.440935
PUM2	0.98288	0.0103806	0.0490733
MAP2K2	0.973068	0.0714089	0.162293
ARGLU1	0.971843	0.0121228	0.0534829
GLS	0.947039	0.0310259	0.0917237
SURF6	0.92271	0.0152283	0.0617363
GCDH	0.914639	0.00310243	0.0300235
GMPPA	0.914445	0.302685	0.443969
NSUN2	0.913476	0.116977	0.224956
AKAP8L	0.896291	0.00153802	0.0196956
ATP5F1A	0.830033	0.0148013	0.0608273
TOP2A	0.807603	0.434052	0.571121
PES1	0.788583	0.0621926	0.144933
AIMP2	0.767119	0.154213	0.287353
RB1	0.761489	0.130749	0.248257
UBAP2	0.755332	0.00671917	0.0447807
CDKN2AIP	0.731458	0.45004	0.584467
FARSB	0.723561	0.16714	0.302172
RPL36A	0.710489	0.104048	0.206718
NUP98	0.702143	0.0256445	0.0841379
PTPN6	0.695332	0.0870167	0.183825
FH	0.69282	0.0846159	0.180034
IFI16	0.688041	0.0407928	0.109267
GNB1	0.686916	0.0187625	0.0687868
NUP85	0.686601	0.0188017	0.0687868
TALDO1	0.68455	0.195732	0.329343
SMARCD2	0.680412	0.0209565	0.0722636
BTK	0.664235	0.192069	0.325541
SUCLG1	0.630827	0.47976	0.617717
RING1	0.630742	0.00463225	0.0376813
ACAT1	0.619087	0.113566	0.222678
PYGB	0.614683	0.0969759	0.195254
DVL2	0.590587	0.176891	0.308531
BCR	0.585962	0.482176	0.618174
EBF1	0.582156	0.20081	0.331006
ATP5F1C	0.564613	0.00735796	0.0447807
IMMT	0.556823	0.60724	0.720048
RAB5C	0.551217	0.00763036	0.0447807
UQCRC2	0.548426	0.171114	0.305561
WDR18	0.537533	0.467716	0.604805
HADHB	0.533601	0.0908943	0.188057
FLII	0.515411	0.550192	0.679045
PFKM	0.496909	0.111725	0.220509
GFPT1	0.495558	0.36219	0.505382
NUP93	0.49175	0.00790399	0.0447807
ATP5F1B	0.489618	0.00806053	0.0447807
CTPS1	0.489002	0.199618	0.331006
ARHGEF2	0.480651	0.0892023	0.185838
SEC24C	0.478888	0.118086	0.225641
ACOT7	0.470392	0.554694	0.679045
RBM15	0.453969	0.588075	0.70569
ALDH4A1	0.444743	0.141364	0.265058
FLOT2	0.424936	0.0577615	0.140882
MAGED1	0.424936	0.0577615	0.140882
EIF2B1	0.397595	0.237077	0.368513
RBM22	0.379564	0.250582	0.387498
HDLBP	0.377611	0.26881	0.405241
PHF3	0.362295	0.687557	0.787279
IDH2	0.353054	0.172164	0.305617
NAT10	0.347268	0.332993	0.474055
NNT	0.345353	0.725207	0.820989
ANKRD17	0.344187	0.65332	0.759675
ERBIN	0.339299	0.644981	0.752896
EEFSEC	0.336717	0.196508	0.329343
TRIP12	0.330822	0.596359	0.71278
BIRC6	0.294534	0.764633	0.844339
HBS1L	0.279591	0.671446	0.775547
CYFIP1	0.27776	0.700459	0.799003
PDCD6IP	0.271737	0.31324	0.451789
FERMT3	0.258984	0.268255	0.405241
LYPLA2	0.230944	0.553429	0.679045
ABHD14B	0.219207	0.411508	0.556209
SERPINH1	0.215136	0.734465	0.825241
HSPB1	0.201387	0.0813414	0.176829
NOM1	0.197377	0.781978	0.856181
NUP160	0.174009	0.732738	0.825241
DUT	0.125206	0.765534	0.844339
TNRC6B	0.107662	0.904879	0.940863
SFXN1	0.103477	0.865631	0.908004
RPF2	0.0867985	0.922382	0.952225
SEC61A1	0.0711763	0.797089	0.866401
FBRSL1	0.0651894	0.906365	0.940863
RALY	0.0443222	0.837952	0.889393
UQCRC1	0.0203649	0.947966	0.964033
CHD7	0.018662	0.974255	0.979151
IPO5	0.00757386	0.975887	0.979151
RACK1	0.00118482	0.99811	0.99811
CTBP1	-0.0137675	0.954502	0.9674
ILKAP	-0.0219197	0.968472	0.978255
XIAP	-0.0223704	0.927544	0.952225
CWC15	-0.03044	0.872651	0.912179
ZC3H18	-0.0393338	0.930006	0.952225
ATP5L	-0.0415402	0.941135	0.960342
CDC40	-0.0716508	0.814935	0.876275
LBR	-0.0852332	0.927603	0.952225
IGHM	-0.0984991	0.672141	0.775547
MRI1	-0.100507	0.844512	0.89209
G6PD	-0.110693	0.679961	0.781565
RCSD1	-0.130893	0.778579	0.855581
CCNT1	-0.13371	0.559853	0.679984
SRRM1	-0.136626	0.643165	0.752896
GIGYF2	-0.138623	0.851584	0.896404
LARP1	-0.139708	0.823719	0.882556
DDX54	-0.143065	0.838994	0.889393
IDH3B	-0.14681	0.745104	0.830971
FARSA	-0.146843	0.722315	0.820813
SLC25A11	-0.154569	0.833595	0.889393
ZNF609	-0.157188	0.813248	0.876275
SMARCA4	-0.222538	0.522586	0.658722
SRP68	-0.227757	0.797077	0.866401
TSFM	-0.232392	0.756393	0.840437
EIF4G2	-0.24276	0.80318	0.86987
SMCHD1	-0.2464	0.625471	0.738745
PRRC2C	-0.253546	0.529889	0.662361
VDAC2	-0.255357	0.56752	0.686516
SYK	-0.271208	0.738302	0.826458
SPCS2	-0.325714	0.602146	0.71684
DNMBP	-0.325901	0.486105	0.620559
DDX24	-0.333122	0.421178	0.559626
RPL32	-0.347941	0.524919	0.658894
CDK2	-0.348345	0.421209	0.559626
CHEK1	-0.352799	0.554873	0.679045
CCDC12	-0.370464	0.542228	0.674973
TRA2A	-0.380109	0.556817	0.679045
GPATCH1	-0.390702	0.433507	0.571121
TCF12	-0.420707	0.342669	0.482632
RFC5	-0.422407	0.444029	0.579169
MYO18A	-0.43307	0.441852	0.578846
PRPF40A	-0.440657	0.50082	0.636636
WDR43	-0.443593	0.384064	0.533423
FUBP1	-0.448641	0.334679	0.474055
ZC3HAV1	-0.457779	0.411595	0.556209
SART3	-0.459184	0.309799	0.448984
VPS13C	-0.460051	0.303379	0.443969
KNL1	-0.468331	0.334999	0.474055
RNF213	-0.480703	0.408442	0.556209
PRPF4	-0.485706	0.308688	0.448984
PUM1	-0.495882	0.585278	0.705154
CSNK2A2	-0.496868	0.63004	0.741224
ASCC3	-0.497042	0.349633	0.49014
BIRC2	-0.499133	0.421585	0.559626
GRWD1	-0.522841	0.411104	0.556209
EXOSC10	-0.524465	0.397285	0.546722
SMARCA5	-0.526719	0.0631337	0.145693
GTPBP4	-0.529143	0.031186	0.0917237
MDN1	-0.530263	0.221767	0.352011
MLH1	-0.531116	0.416049	0.559626
CWC22	-0.534463	0.389107	0.537937
SMARCE1	-0.553585	0.258991	0.396415
GOLGB1	-0.558068	0.208287	0.337765
COPG1	-0.577001	0.00674327	0.0447807
DIDO1	-0.588005	0.322041	0.462259
DDX23	-0.592174	0.221194	0.352011
RPS26P11	-0.610679	0.0263861	0.0851166
SMC2	-0.622572	0.17394	0.306216
MTPAP	-0.633927	0.232624	0.363475
TOP2B	-0.651554	0.520941	0.658722
AQR	-0.667753	0.19113	0.325541
NUP50	-0.677383	0.200538	0.331006
NAA15	-0.697029	0.206924	0.337765
TECR	-0.71008	0.18814	0.322526
ADAR	-0.71837	0.281939	0.421473
CNOT1	-0.720549	0.159575	0.293696
ACIN1	-0.726967	0.00245393	0.0253854
XAB2	-0.73459	0.0623214	0.144933
NOC2L	-0.766146	0.115724	0.223982
SUCLA2	-0.766309	0.215974	0.346482
BCAS2	-0.780869	0.0355959	0.0994679
ESS2	-0.78769	0.0397229	0.107855
HELLS	-0.796439	0.0760644	0.169032
RNF219	-0.797054	0.0334288	0.0964293
NCOR2	-0.802273	0.174543	0.306216
MYCBP2	-0.805156	0.282387	0.421473
UBE2N	-0.815584	0.0340615	0.0973185
MTA1	-0.836728	0.00773085	0.0447807
CDK6	-0.837673	0.22796	0.358053
DHCR7	-0.840081	0.0358085	0.0994679
ABRAXAS2	-0.844725	0.0766523	0.169086
GATAD2A	-0.847078	0.0417089	0.10976
ERCC5	-0.865054	0.0303513	0.0917237
ADSL	-0.867538	0.0108232	0.0499531
SUGP2	-0.87583	0.135698	0.256035
EIF2S3L	-0.882414	0.0876235	0.183825
POLA1	-0.907143	0.029783	0.0917237
WRNIP1	-0.909419	0.03061	0.0917237
PLRG1	-0.913221	0.0184312	0.0687868
ZNF638	-0.915965	0.0413389	0.109749
CDK13	-0.922553	7.94605e-06	0.00238382
SAP18	-0.924858	0.158483	0.293488
SPCS3	-0.928287	0.00837895	0.0457033
CTR9	-0.935223	0.0103559	0.0490733
CUX1	-0.944387	0.0307382	0.0917237
SAFB2	-0.945116	0.0785787	0.17207
CPSF1	-0.953482	0.010469	0.0490733
TLK2	-0.960797	0.0102871	0.0490733
SEC16A	-0.968059	0.226993	0.358053
ZNF281	-0.976997	0.179703	0.311624
USP7	-0.978341	0.0824174	0.177879
RFC1	-0.998213	0.257496	0.396148
NUMA1	-1.00038	0.0192315	0.0695113
ZNF318	-1.0049	0.0157214	0.0626096
SBNO1	-1.00781	0.00588211	0.0441158
CDK11A	-1.02212	0.00803289	0.0447807
SPEN	-1.05489	0.0497132	0.125327
INCENP	-1.07219	0.0356169	0.0994679
SF3B6	-1.07279	0.0740723	0.165843
RRBP1	-1.07429	0.00759409	0.0447807
CD2AP	-1.07676	0.0594876	0.141637
EDC3	-1.10393	0.170727	0.305561
PATL1	-1.10474	0.0472294	0.120075
LONP1	-1.10795	0.000311471	0.00721827
DDX20	-1.14148	0.00770166	0.0447807
BMS1	-1.16023	0.000358908	0.00721827
CEP350	-1.16055	0.055168	0.136968
CSNK2B	-1.17143	0.00898092	0.0471296
ADNP	-1.18508	0.209455	0.337831
CLASP2	-1.18614	0.0330445	0.0962462
TTLL12	-1.20014	0.00458637	0.0376813
PLIN3	-1.24713	0.000120335	0.00590224
UPF1	-1.25429	0.000282644	0.00721827
PRPF3	-1.25515	0.167202	0.302172
BPTF	-1.27311	0.00891563	0.0471296
PNN	-1.27844	0.16528	0.302172
CRNKL1	-1.28214	0.0133997	0.0558319
CORO7	-1.29965	0.114667	0.223377
CEP170	-1.31119	0.102226	0.204452
OGT	-1.3143	0.00677892	0.0447807
SYNRG	-1.32603	0.0924736	0.188722
PDHB	-1.35579	0.000360914	0.00721827
MRE11	-1.36588	0.000688765	0.0123054
PAK2	-1.38937	0.00777176	0.0447807
HCFC1	-1.45197	0.0397109	0.107855
CHD4	-1.45944	0.0283849	0.0896365
GATAD2B	-1.47592	0.00117393	0.0167704
SNW1	-1.5538	0.0943773	0.191305
GSPT1	-1.5563	0.0267596	0.085403
NEK9	-1.56313	0.000199733	0.00665775
BUD13	-1.57788	0.0669774	0.153383
EIF3D	-1.62572	0.00636457	0.0447807
CDC5L	-1.68267	0.0740765	0.165843
PKN3	-1.68826	9.01273e-05	0.00590224
MGA	-1.71888	0.016968	0.0652614
GPATCH4	-1.74186	0.0833705	0.178651
MTA2	-1.76108	0.000162601	0.00609753
KDM3B	-1.7793	0.00510284	0.0402856
TLN1	-1.84204	0.00616117	0.0447807
RBM25	-1.86273	0.000348655	0.00721827
WDHD1	-1.93248	0.000697306	0.0123054
SYMPK	-2.15629	0.0552437	0.136968
CHAMP1	-2.23285	0.000330182	0.00721827
CRYBG1	-2.24325	0.000137719	0.00590224
SON	-2.31677	0.0608466	0.143732
MKI67	-2.58529	0.0212878	0.072572
