# Supplementary material for: A novel p53 regulator, C16ORF72/TAPR1, buffers against telomerase inhibition
Source: Aging Cell. 2021 Mar 4;20(4):e13331. doi: 10.1111/acel.13331 (PMC8045932; doi:10.1111/acel.13331)
Supplement: Supplementary file 4 — Table S3 [file ACEL-20-e13331-s005.xlsx]

## Sheet: Sheet1
Gene	NormZ (TAPR1 KO #1)	FDR_synth (TAPR1 KO #1)	FDR_supp (TAPR1 KO #1)	NormZ (TAPR1 KO #4)	FDR_synth (TAPR1 KO #4)	FDRS supp (TAPR1 KO #4)	GI score	Rank
BPNT1	-4.22	0.0177	1	-4.98	0.00284	1	-9.2	1
PHIP	-2.6	0.463	1	-6.19	5.29e-06	1	-8.79	2
PRPS1	-5.23	0.00112	1	-2.43	0.681	1	-7.66	3
KIF18A	-4.26	0.0177	1	-3.21	0.235	1	-7.47	4
CCDC96	-4.02	0.035	1	-3.32	0.201	1	-7.34	5
TERT	-3.34	0.14	1	-4	0.0629	1	-7.34	6
XPOT	-5.04	0.00112	1	-2.23	0.773	1	-7.27	7
IPO5	-3.24	0.168	1	-3.71	0.115	1	-6.95	8
SRRT	-3.25	0.166	1	-3.47	0.161	1	-6.72	9
ERG	-4.7	0.00474	1	-1.86	0.896	1	-6.56	10
PTGES3	-2.25	0.658	1	-4.16	0.0475	1	-6.41	11
POLE3	-5.03	0.00112	1	-1.33	0.986	1	-6.36	12
PALB2	-1.94	0.801	1	-4.3	0.0389	1	-6.24	13
SOX21	-3.04	0.226	1	-3.2	0.235	1	-6.24	14
SRFBP1	-4.35	0.0147	1	-1.89	0.882	1	-6.24	15
INO80B	-2.7	0.407	1	-3.53	0.161	1	-6.23	16
MED13L	-3.87	0.0547	1	-2.2	0.773	1	-6.07	17
SPTY2D1	-4.16	0.0204	1	-1.9	0.87	1	-6.06	18
MSL1	-3.42	0.123	1	-2.62	0.538	1	-6.04	19
KPNA2	-3.29	0.155	1	-2.74	0.465	1	-6.03	20
ADNP	-4.63	0.00541	1	-1.25	0.992	0.998	-5.88	21
DIS3L	-3.09	0.207	1	-2.73	0.469	1	-5.82	22
KAT2A	-3.62	0.0949	1	-2.2	0.773	1	-5.82	23
LCMT2	-3.23	0.168	1	-2.52	0.603	1	-5.75	24
CBX3	-3.85	0.0552	1	-1.88	0.882	1	-5.73	25
SRRM2	-2.95	0.256	1	-2.78	0.443	1	-5.73	26
MTHFD2	-1.93	0.801	1	-3.8	0.107	1	-5.73	27
PSME3	-2.26	0.658	1	-3.44	0.161	1	-5.7	28
UFL1	-3.46	0.116	1	-2.22	0.773	1	-5.68	29
IPO4	-1.32	0.988	0.999	-4.34	0.0389	1	-5.66	30
DHX15	-3.14	0.192	1	-2.49	0.622	1	-5.63	31
PHF6	-2.93	0.256	1	-2.67	0.511	1	-5.6	32
DAP3	-3.57	0.102	1	-2.02	0.841	1	-5.59	33
RPS19	-3.53	0.104	1	-2.05	0.816	1	-5.58	34
HAUS3	-3.57	0.102	1	-1.99	0.845	1	-5.56	35
HDAC8	-3.84	0.0552	1	-1.7	0.906	1	-5.54	36
EXOC3	-2.11	0.726	1	-3.4	0.174	1	-5.51	37
ACD	-2.39	0.588	1	-3.11	0.284	1	-5.5	38
RPS18	-2.66	0.443	1	-2.84	0.423	1	-5.5	39
ZNF410	-3.51	0.104	1	-1.98	0.854	1	-5.49	40
PSMA1	-2.62	0.448	1	-2.83	0.426	1	-5.45	41
ACTR5	-1.28	0.988	0.999	-4.16	0.0475	1	-5.44	42
HSPB2	-3.62	0.0949	1	-1.81	0.904	1	-5.43	43
SERBP1	-3.89	0.0533	1	-1.54	0.944	1	-5.43	44
SRSF6	-1.4	0.988	0.999	-4.03	0.0629	1	-5.43	45
CCNG1	-4.22	0.0177	1	-1.2	0.992	0.997	-5.42	46
NUP62	-3.69	0.0828	1	-1.63	0.911	1	-5.32	47
RPS15A	-2.7	0.407	1	-2.62	0.539	1	-5.32	48
EXOSC5	-3.21	0.168	1	-2.05	0.816	1	-5.26	49
IQCG	-2	0.774	1	-3.26	0.221	1	-5.26	50
MTR	-3.4	0.123	1	-1.86	0.896	1	-5.26	51
RPL30	-2.49	0.526	1	-2.77	0.446	1	-5.26	52
PPM1D	-1.63	0.925	1	-3.61	0.146	1	-5.24	53
BRWD1	-1.94	0.801	1	-3.26	0.221	1	-5.2	54
LRRC46	-2.67	0.437	1	-2.49	0.624	1	-5.16	55
RPS16	-2.98	0.245	1	-2.17	0.785	1	-5.15	56
ZNF736	-2.81	0.339	1	-2.34	0.736	1	-5.15	57
CSNK2A2	-3.92	0.0502	1	-1.2	0.992	0.997	-5.12	58
CA11	-2.51	0.521	1	-2.59	0.553	1	-5.1	59
ZBTB17	-2.94	0.256	1	-2.16	0.813	1	-5.1	60
C11orf30	-2.78	0.354	1	-2.31	0.752	1	-5.09	61
NKX2-1	-2.87	0.301	1	-2.22	0.773	1	-5.09	62
TFAP4	-4.21	0.0177	1	-0.88	0.992	0.989	-5.09	63
BNIP1	-3	0.235	1	-2.08	0.816	1	-5.08	64
TGM7	-1.99	0.775	1	-3.09	0.287	1	-5.08	65
MAU2	-1.79	0.858	1	-3.26	0.221	1	-5.05	66
ZMYM4	-1.27	0.988	0.998	-3.77	0.112	1	-5.04	67
RHOA	-2.03	0.769	1	-3.01	0.317	1	-5.04	68
ANKH	-1.67	0.906	1	-3.35	0.187	1	-5.02	69
ATP6V0E1	-1.12	0.988	0.992	-3.9	0.086	1	-5.02	70
EMILIN3	-2.15	0.713	1	-2.86	0.406	1	-5.01	71
WIPF1	-3.7	0.0828	1	-1.28	0.992	0.999	-4.98	72
ALG3	-2.6	0.462	1	-2.36	0.723	1	-4.96	73
GRAP2	-1.44	0.988	1	-3.52	0.161	1	-4.96	74
UBE2O	-2.77	0.356	1	-2.19	0.773	1	-4.96	75
C1D	-1.85	0.832	1	-3.1	0.284	1	-4.95	76
PAM	-2.31	0.631	1	-2.64	0.52	1	-4.95	77
ALG8	-2.07	0.752	1	-2.88	0.399	1	-4.95	78
DUS2	-1.8	0.855	1	-3.12	0.284	1	-4.92	79
DGKG	-0.82	0.988	0.986	-4.09	0.0546	1	-4.91	80
NDUFV2	-1.92	0.805	1	-2.96	0.346	1	-4.88	81
SSR3	-3.44	0.121	1	-1.44	0.973	1	-4.88	82
TSR1	-2.86	0.308	1	-2.01	0.842	1	-4.87	83
ALG12	-3.74	0.0756	1	-1.12	0.992	0.996	-4.86	84
LONP1	-1.03	0.988	0.99	-3.83	0.107	1	-4.86	85
ATP2A3	-1.43	0.988	1	-3.42	0.168	1	-4.85	86
LYRM4	-1.93	0.801	1	-2.92	0.381	1	-4.85	87
TRIP13	-2.72	0.405	1	-2.12	0.816	1	-4.84	88
CD74	-3.13	0.195	1	-1.7	0.906	1	-4.83	89
FAM174A	-1.81	0.855	1	-2.96	0.346	1	-4.77	90
AFF1	-2.72	0.398	1	-2.03	0.835	1	-4.75	91
LSM10	-1.26	0.988	0.998	-3.48	0.161	1	-4.74	92
THBS1	-3.82	0.0581	1	-0.91	0.992	0.99	-4.73	93
TBC1D2	-2.01	0.773	1	-2.71	0.475	1	-4.72	94
DCTN4	-2.58	0.474	1	-2.12	0.816	1	-4.7	95
TTC28	-2.59	0.47	1	-2.11	0.816	1	-4.7	96
MAK16	-4.52	0.008	1	-0.17	0.992	0.979	-4.69	97
NKX2-2	-2.06	0.752	1	-2.63	0.527	1	-4.69	98
MED4	-3.22	0.168	1	-1.44	0.974	1	-4.66	99
RPS27A	-5.15	0.00112	1	0.51	0.992	0.976	-4.64	100
BYSL	-1.72	0.884	1	-2.91	0.383	1	-4.63	101
KLHDC7B	-2.31	0.631	1	-2.32	0.752	1	-4.63	102
SEMG2	-2.02	0.769	1	-2.61	0.539	1	-4.63	103
PAN2	-3.07	0.218	1	-1.53	0.948	1	-4.6	104
PPP2R5C	-1.76	0.868	1	-2.84	0.422	1	-4.6	105
CHCHD1	-3.03	0.228	1	-1.56	0.931	1	-4.59	106
FLI1	-2.79	0.353	1	-1.79	0.904	1	-4.58	107
N6AMT2	-1.77	0.866	1	-2.81	0.431	1	-4.58	108
EIF5B	-1.57	0.953	1	-2.99	0.327	1	-4.56	109
HIST1H2BL	-3.37	0.13	1	-1.19	0.992	0.997	-4.56	110
NGLY1	-2.59	0.47	1	-1.97	0.854	1	-4.56	111
NEIL1	-2.5	0.524	1	-2.05	0.816	1	-4.55	112
MDM4	-1.08	0.988	0.991	-3.46	0.161	1	-4.54	113
MMP26	-1.15	0.988	0.994	-3.39	0.177	1	-4.54	114
CRCP	-3.12	0.198	1	-1.4	0.981	1	-4.52	115
RTEL1	-1.94	0.801	1	-2.58	0.568	1	-4.52	116
KCNG2	-1.96	0.8	1	-2.55	0.596	1	-4.51	117
LRRC59	-2.92	0.266	1	-1.59	0.927	1	-4.51	118
RPS3	-2.27	0.647	1	-2.24	0.773	1	-4.51	119
WDR43	-1.96	0.801	1	-2.55	0.596	1	-4.51	120
PSMD10	-2.7	0.407	1	-1.8	0.904	1	-4.5	121
RAB11FIP5	-2.27	0.648	1	-2.23	0.773	1	-4.5	122
DPM1	-0.98	0.988	0.989	-3.51	0.161	1	-4.49	123
ANAPC16	-1.82	0.854	1	-2.66	0.514	1	-4.48	124
IRF4	-0.94	0.988	0.989	-3.54	0.161	1	-4.48	125
SETD1B	-3.43	0.123	1	-1.04	0.992	0.995	-4.47	126
SF3B2	-1.99	0.775	1	-2.48	0.63	1	-4.47	127
HARS2	-3.18	0.175	1	-1.28	0.992	0.999	-4.46	128
VIP	-2.66	0.443	1	-1.8	0.904	1	-4.46	129
ASIP	-1.4	0.988	0.999	-3.05	0.301	1	-4.45	130
ICMT	-3.53	0.104	1	-0.9	0.992	0.99	-4.43	131
KRT19	-1.67	0.906	1	-2.76	0.452	1	-4.43	132
RCC1	-2.55	0.491	1	-1.88	0.882	1	-4.43	133
ALDH1L1	-2.16	0.713	1	-2.26	0.772	1	-4.42	134
DLGAP3	-2.11	0.726	1	-2.31	0.752	1	-4.42	135
NDNL2	-1.88	0.829	1	-2.54	0.597	1	-4.42	136
C1QTNF2	-1.49	0.978	1	-2.91	0.383	1	-4.4	137
BOD1L2	-2.56	0.481	1	-1.83	0.904	1	-4.39	138
ME3	-1.52	0.975	1	-2.87	0.4	1	-4.39	139
PLA2G5	-1.67	0.906	1	-2.72	0.475	1	-4.39	140
SOS1	-2.94	0.256	1	-1.45	0.97	1	-4.39	141
GPR34	-2.44	0.564	1	-1.94	0.854	1	-4.38	142
SGK2	-3.09	0.207	1	-1.29	0.992	1	-4.38	143
AP4E1	-1.04	0.988	0.99	-3.32	0.201	1	-4.36	144
NEUROG2	-2.52	0.511	1	-1.82	0.904	1	-4.34	145
SIX2	-1.82	0.853	1	-2.52	0.603	1	-4.34	146
ACAD10	-3.03	0.226	1	-1.3	0.992	1	-4.33	147
ALKBH1	-3.09	0.207	1	-1.24	0.992	0.998	-4.33	148
GATAD1	-1.61	0.939	1	-2.72	0.475	1	-4.33	149
GNPDA1	-1.53	0.972	1	-2.8	0.431	1	-4.33	150
NCAPD2	-2.38	0.596	1	-1.95	0.854	1	-4.33	151
SEC13	-2.97	0.253	1	-1.36	0.986	1	-4.33	152
SHMT1	-1.62	0.937	1	-2.7	0.475	1	-4.32	153
ATRX	-2.89	0.282	1	-1.41	0.979	1	-4.3	154
CBFA2T3	-3.66	0.0867	1	-0.64	0.992	0.987	-4.3	155
NDUFA8	-3.51	0.104	1	-0.78	0.992	0.989	-4.29	156
OSCAR	-1.33	0.988	0.999	-2.96	0.346	1	-4.29	157
MRPL37	-3.03	0.226	1	-1.25	0.992	0.999	-4.28	158
C1orf198	-2.5	0.524	1	-1.77	0.906	1	-4.27	159
TMEM132A	-2.11	0.726	1	-2.15	0.815	1	-4.26	160
NAA30	-2.5	0.524	1	-1.75	0.906	1	-4.25	161
ZNF497	-2.37	0.598	1	-1.87	0.884	1	-4.24	162
CD99L2	-1.93	0.801	1	-2.3	0.758	1	-4.23	163
CMTM5	-0.87	0.988	0.987	-3.35	0.187	1	-4.22	164
MBD2	-2.63	0.448	1	-1.59	0.927	1	-4.22	165
DDA1	-1.89	0.829	1	-2.32	0.752	1	-4.21	166
FSIP1	-2.1	0.727	1	-2.11	0.816	1	-4.21	167
SHQ1	-2.27	0.649	1	-1.94	0.854	1	-4.21	168
C1orf111	-0.75	0.988	0.983	-3.45	0.161	1	-4.2	169
FNBP1	-1.39	0.988	0.999	-2.81	0.431	1	-4.2	170
GMEB1	-4.33	0.0147	1	0.13	0.992	0.976	-4.2	171
LSM6	-1.77	0.865	1	-2.43	0.681	1	-4.2	172
CYTH4	-0.94	0.988	0.989	-3.26	0.221	1	-4.2	173
OSBPL2	-2.28	0.647	1	-1.92	0.864	1	-4.2	174
NDUFA3	-3	0.236	1	-1.18	0.992	0.997	-4.18	175
RAI1	-1.91	0.814	1	-2.27	0.763	1	-4.18	176
CBX4	-0.91	0.988	0.987	-3.26	0.221	1	-4.17	177
SLITRK5	-1.93	0.801	1	-2.23	0.773	1	-4.16	178
ZFX	-2.69	0.416	1	-1.47	0.964	1	-4.16	179
BRD9	-1.26	0.988	0.998	-2.89	0.396	1	-4.15	180
CTIF	-2.45	0.564	1	-1.69	0.906	1	-4.14	181
LOXL3	-1.77	0.865	1	-2.37	0.718	1	-4.14	182
RPL18	-3.57	0.102	1	-0.57	0.992	0.987	-4.14	183
RUNDC3B	-1.19	0.988	0.995	-2.94	0.358	1	-4.13	184
TBC1D15	-2.44	0.564	1	-1.69	0.906	1	-4.13	185
UBE2M	-0.89	0.988	0.987	-3.24	0.226	1	-4.13	186
SMIM11	-1.19	0.988	0.995	-2.93	0.363	1	-4.12	187
ALG5	-0.89	0.988	0.987	-3.22	0.235	1	-4.11	188
DHX37	-3.14	0.191	1	-0.97	0.992	0.993	-4.11	189
STX11	-2.22	0.676	1	-1.89	0.881	1	-4.11	190
NSUN5	-2.44	0.564	1	-1.66	0.906	1	-4.1	191
RNF222	-1.85	0.834	1	-2.24	0.773	1	-4.09	192
ABCC12	-1.06	0.988	0.99	-3.02	0.313	1	-4.08	193
YARS2	-2.39	0.588	1	-1.69	0.906	1	-4.08	194
HSPB7	-1.99	0.784	1	-2.08	0.816	1	-4.07	195
NOB1	-1.32	0.988	0.999	-2.75	0.456	1	-4.07	196
MBTPS2	-2.11	0.726	1	-1.95	0.854	1	-4.06	197
OR5M11	-2.03	0.769	1	-2.02	0.841	1	-4.05	198
CBX5	-2.02	0.769	1	-2.02	0.841	1	-4.04	199
OR10J1	-0.44	0.988	0.977	-3.6	0.146	1	-4.04	200
DDX19B	-2.91	0.27	1	-1.12	0.992	0.996	-4.03	201
FNTB	-0.92	0.988	0.988	-3.11	0.284	1	-4.03	202
TMBIM6	-3.4	0.123	1	-0.63	0.992	0.987	-4.03	203
CPNE5	-0.98	0.988	0.989	-3.05	0.301	1	-4.03	204
CYP1B1	-1.77	0.865	1	-2.26	0.772	1	-4.03	205
PFAS	-1.38	0.988	0.999	-2.65	0.514	1	-4.03	206
TCHH	-1.25	0.988	0.997	-2.78	0.443	1	-4.03	207
MTHFD1L	-1.32	0.988	0.999	-2.7	0.475	1	-4.02	208
PPP2R1A	-0.28	0.988	0.972	-3.74	0.112	1	-4.02	209
SLC12A8	-1.82	0.853	1	-2.2	0.773	1	-4.02	210
GXYLT1	-2.4	0.588	1	-1.62	0.912	1	-4.02	211
OR4A15	-1.29	0.988	0.999	-2.73	0.469	1	-4.02	212
STAP1	-2.36	0.604	1	-1.66	0.906	1	-4.02	213
TMEM126B	-2.36	0.604	1	-1.66	0.906	1	-4.02	214
FCN3	-1.41	0.988	0.999	-2.6	0.543	1	-4.01	215
KIAA0319L	-1.68	0.905	1	-2.33	0.745	1	-4.01	216
PLOD1	-2.03	0.769	1	-1.98	0.845	1	-4.01	217
OR10H3	-0.77	0.988	0.984	-3.23	0.23	1	-4	218
RDH8	-2.26	0.656	1	-1.74	0.906	1	-4	219
SSB	-3.18	0.175	1	-0.82	0.992	0.989	-4	220
CHAMP1	-1.88	0.829	1	-2.11	0.816	1	-3.99	221
DNAJB2	-2.05	0.754	1	-1.94	0.854	1	-3.99	222
PSTPIP2	-1.69	0.892	1	-2.3	0.757	1	-3.99	223
PLOD2	-2.56	0.481	1	-1.42	0.979	1	-3.98	224
DIP2B	-0.97	0.988	0.989	-3.01	0.317	1	-3.98	225
ST14	-2.07	0.752	1	-1.91	0.864	1	-3.98	226
WDR3	-3.06	0.218	1	-0.91	0.992	0.99	-3.97	227
DDX39A	-2.54	0.498	1	-1.43	0.978	1	-3.97	228
RNASET2	-2.33	0.626	1	-1.63	0.911	1	-3.96	229
NDUFA2	-1.86	0.83	1	-2.09	0.816	1	-3.95	230
PLEC	-1.1	0.988	0.992	-2.85	0.413	1	-3.95	231
SMARCA2	-1.41	0.988	0.999	-2.54	0.597	1	-3.95	232
SYMPK	-3.67	0.0867	1	-0.28	0.992	0.98	-3.95	233
KLK3	-1.99	0.784	1	-1.95	0.854	1	-3.94	234
PLA2G4F	-2.75	0.38	1	-1.19	0.992	0.997	-3.94	235
RPL7A	-3.25	0.166	1	-0.69	0.992	0.987	-3.94	236
MYBBP1A	-1.5	0.978	1	-2.43	0.681	1	-3.93	237
NPRL2	-0.56	0.988	0.981	-3.37	0.181	1	-3.93	238
DTX4	-2.21	0.684	1	-1.72	0.906	1	-3.93	239
KIAA0513	-2.02	0.769	1	-1.91	0.868	1	-3.93	240
PSMD2	-2.42	0.578	1	-1.49	0.956	1	-3.91	241
SLC7A11	-1.91	0.814	1	-2	0.842	1	-3.91	242
PAPOLA	-2.79	0.354	1	-1.11	0.992	0.996	-3.9	243
RPL36	-1.95	0.801	1	-1.94	0.854	1	-3.89	244
VCAM1	-2.21	0.691	1	-1.68	0.906	1	-3.89	245
WDR52	-1.36	0.988	0.999	-2.53	0.597	1	-3.89	246
GCNT2	-0.27	0.988	0.971	-3.61	0.146	1	-3.88	247
SLC19A1	-1.25	0.988	0.998	-2.61	0.539	1	-3.86	248
ELOF1	-1.2	0.988	0.995	-2.65	0.514	1	-3.85	249
PAX6	-1.3	0.988	0.999	-2.55	0.596	1	-3.85	250
CCNF	-1.89	0.829	1	-1.95	0.854	1	-3.84	251
FGF17	-1.69	0.895	1	-2.15	0.815	1	-3.84	252
FOXQ1	-2.34	0.617	1	-1.5	0.954	1	-3.84	253
GGPS1	-2.87	0.301	1	-0.97	0.992	0.993	-3.84	254
LINGO1	-3.31	0.149	1	-0.53	0.992	0.986	-3.84	255
STOML2	-3.54	0.104	1	-0.3	0.992	0.98	-3.84	256
TEX264	-1.98	0.79	1	-1.86	0.896	1	-3.84	257
KIF9	-1.73	0.88	1	-2.1	0.816	1	-3.83	258
PAOX	-2.01	0.774	1	-1.82	0.904	1	-3.83	259
MON1B	-0.99	0.988	0.989	-2.83	0.426	1	-3.82	260
ZNF853	-2.18	0.701	1	-1.64	0.911	1	-3.82	261
MUL1	-1.29	0.988	0.999	-2.53	0.598	1	-3.82	262
BTN3A3	-2	0.774	1	-1.81	0.904	1	-3.81	263
CABP5	-2.02	0.769	1	-1.79	0.904	1	-3.81	264
DPP4	-1.73	0.874	1	-2.08	0.816	1	-3.81	265
MED13	-1.47	0.978	1	-2.34	0.736	1	-3.81	266
COX8A	-1.89	0.826	1	-1.91	0.864	1	-3.8	267
NR1H3	-2.07	0.752	1	-1.73	0.906	1	-3.8	268
ANKFY1	-1.03	0.988	0.99	-2.76	0.455	1	-3.79	269
CSNK2A1	-1.79	0.858	1	-2	0.843	1	-3.79	270
DEFB136	-3.41	0.123	1	-0.38	0.992	0.98	-3.79	271
VEGFA	-2	0.775	1	-1.79	0.904	1	-3.79	272
ATF4	-0.28	0.988	0.972	-3.5	0.161	1	-3.78	273
ECSIT	-3.22	0.168	1	-0.56	0.992	0.987	-3.78	274
FBXO22	-3.1	0.207	1	-0.68	0.992	0.987	-3.78	275
RASEF	-1.59	0.944	1	-2.19	0.773	1	-3.78	276
MCM4	-1.33	0.988	0.999	-2.44	0.681	1	-3.77	277
RNF144B	-2.94	0.256	1	-0.83	0.992	0.989	-3.77	278
SUB1	-2.54	0.498	1	-1.23	0.992	0.998	-3.77	279
BEND6	-1.45	0.988	1	-2.32	0.752	1	-3.77	280
UBE2S	-0.72	0.988	0.983	-3.05	0.301	1	-3.77	281
BRPF1	-1.64	0.925	1	-2.12	0.816	1	-3.76	282
NRROS	-1.84	0.843	1	-1.92	0.864	1	-3.76	283
DAZAP1	-2.34	0.617	1	-1.41	0.98	1	-3.75	284
KRT79	-2.17	0.701	1	-1.58	0.927	1	-3.75	285
MECR	-1.45	0.988	1	-2.3	0.758	1	-3.75	286
TMTC4	-1.69	0.895	1	-2.06	0.816	1	-3.75	287
HBS1L	-3.6	0.0983	1	-0.14	0.992	0.978	-3.74	288
POLR1D	-2.65	0.443	1	-1.09	0.992	0.996	-3.74	289
ZDHHC7	-1.85	0.835	1	-1.89	0.88	1	-3.74	290
BBS12	-1.71	0.886	1	-2.03	0.829	1	-3.74	291
SLIT1	-2.24	0.662	1	-1.49	0.956	1	-3.73	292
TAAR6	-2.74	0.383	1	-0.99	0.992	0.994	-3.73	293
GAS2L1	-1.42	0.988	1	-2.31	0.752	1	-3.73	294
FAM166A	-1.68	0.905	1	-2.05	0.816	1	-3.73	295
EXD1	-2.16	0.713	1	-1.56	0.932	1	-3.72	296
ALG9	-1.8	0.855	1	-1.92	0.864	1	-3.72	297
MAGEB10	-0.69	0.988	0.983	-3.03	0.31	1	-3.72	298
SLC16A1	-1.36	0.988	0.999	-2.36	0.723	1	-3.72	299
SLC8A3	-1.64	0.921	1	-2.08	0.816	1	-3.72	300
ZNHIT1	-0.96	0.988	0.989	-2.76	0.452	1	-3.72	301
RSPH4A	-1.87	0.83	1	-1.82	0.904	1	-3.69	302
C14orf1	-1.95	0.801	1	-1.74	0.906	1	-3.69	303
POLR3GL	-1.02	0.988	0.99	-2.67	0.511	1	-3.69	304
ZRANB2	-2.05	0.756	1	-1.64	0.911	1	-3.69	305
IPO7	-1.35	0.988	0.999	-2.33	0.745	1	-3.68	306
ASNSD1	-1.03	0.988	0.99	-2.65	0.514	1	-3.68	307
POGZ	-1.97	0.8	1	-1.71	0.906	1	-3.68	308
TAF4	-0.65	0.988	0.982	-3.03	0.31	1	-3.68	309
TMEFF1	-2.03	0.769	1	-1.65	0.906	1	-3.68	310
RNASEH1	-2.31	0.631	1	-1.36	0.986	1	-3.67	311
FES	-1.8	0.855	1	-1.86	0.896	1	-3.66	312
GH2	-1.75	0.87	1	-1.91	0.864	1	-3.66	313
PLEKHA7	-1.87	0.83	1	-1.79	0.904	1	-3.66	314
TRIM28	-2.13	0.72	1	-1.53	0.945	1	-3.66	315
MVB12B	-2.39	0.588	1	-1.26	0.992	0.999	-3.65	316
NDC80	-1.8	0.855	1	-1.85	0.903	1	-3.65	317
SRRD	-1.26	0.988	0.998	-2.39	0.708	1	-3.65	318
TYSND1	-1.41	0.988	0.999	-2.24	0.773	1	-3.65	319
ATG7	-0.84	0.988	0.986	-2.81	0.431	1	-3.65	320
KRTAP20-4	-1.71	0.886	1	-1.94	0.854	1	-3.65	321
FBXL18	-1.12	0.988	0.992	-2.52	0.603	1	-3.64	322
CENPL	-1.88	0.829	1	-1.76	0.906	1	-3.64	323
DDX49	-1.93	0.801	1	-1.71	0.906	1	-3.64	324
HEYL	-1.68	0.905	1	-1.96	0.854	1	-3.64	325
MYH10	-1.71	0.886	1	-1.93	0.864	1	-3.64	326
HYPK	-1.23	0.988	0.996	-2.4	0.705	1	-3.63	327
IL12RB2	-1.95	0.801	1	-1.68	0.906	1	-3.63	328
NR5A2	-1.57	0.953	1	-2.06	0.816	1	-3.63	329
PAN3	-2.43	0.567	1	-1.2	0.992	0.997	-3.63	330
SLC41A3	-2.16	0.711	1	-1.47	0.964	1	-3.63	331
TAPBP	-2.58	0.472	1	-1.05	0.992	0.996	-3.63	332
TSC2	-0.57	0.988	0.981	-3.06	0.299	1	-3.63	333
PSMB3	-1.91	0.813	1	-1.71	0.906	1	-3.62	334
TERF1	-0.75	0.988	0.983	-2.87	0.4	1	-3.62	335
TMCO5A	-2.07	0.752	1	-1.55	0.935	1	-3.62	336
BOP1	-2.02	0.769	1	-1.59	0.927	1	-3.61	337
TRNAU1AP	-3.14	0.191	1	-0.47	0.992	0.983	-3.61	338
FCHO1	-1.12	0.988	0.992	-2.48	0.632	1	-3.6	339
GNL3	-1.75	0.87	1	-1.85	0.904	1	-3.6	340
MLXIP	-2.43	0.567	1	-1.17	0.992	0.997	-3.6	341
SHISA9	-0.87	0.988	0.987	-2.73	0.469	1	-3.6	342
UGT1A1	-1.6	0.943	1	-2	0.842	1	-3.6	343
DCLRE1B	-1.67	0.907	1	-1.93	0.862	1	-3.6	344
SUPT6H	-2.11	0.726	1	-1.49	0.956	1	-3.6	345
ATP8B1	-1.66	0.912	1	-1.93	0.863	1	-3.59	346
CHRD	-0.7	0.988	0.983	-2.89	0.396	1	-3.59	347
SLC11A2	-0.4	0.988	0.975	-3.19	0.243	1	-3.59	348
HMGB2	-1.86	0.831	1	-1.72	0.906	1	-3.58	349
MYO7B	-2.26	0.652	1	-1.32	0.986	1	-3.58	350
VPS8	-0.52	0.988	0.981	-3.06	0.299	1	-3.58	351
C11orf35	-1.6	0.944	1	-1.97	0.854	1	-3.57	352
ERVV-2	-2.64	0.448	1	-0.93	0.992	0.991	-3.57	353
OR4L1	-0.74	0.988	0.983	-2.83	0.426	1	-3.57	354
OTOP1	-1.39	0.988	0.999	-2.18	0.776	1	-3.57	355
PCNA	-1.87	0.83	1	-1.69	0.906	1	-3.56	356
PRR12	-2.48	0.539	1	-1.08	0.992	0.996	-3.56	357
PSMD8	-1.56	0.954	1	-2	0.843	1	-3.56	358
RPS3A	-2.35	0.61	1	-1.21	0.992	0.997	-3.56	359
ACTL7B	-0.76	0.988	0.984	-2.8	0.431	1	-3.56	360
PPM1H	-1.66	0.907	1	-1.9	0.868	1	-3.56	361
RPL8	-2.36	0.606	1	-1.2	0.992	0.997	-3.56	362
GANAB	-1.24	0.988	0.997	-2.31	0.752	1	-3.55	363
ORC3	-1.93	0.801	1	-1.62	0.911	1	-3.55	364
DCAF5	-2.42	0.574	1	-1.12	0.992	0.996	-3.54	365
FKBP5	-1.22	0.988	0.996	-2.32	0.752	1	-3.54	366
GFER	-1.02	0.988	0.99	-2.52	0.603	1	-3.54	367
KRTAP10-7	-1.83	0.853	1	-1.71	0.906	1	-3.54	368
MRTO4	-2.79	0.353	1	-0.75	0.992	0.989	-3.54	369
AARD	-1.72	0.884	1	-1.81	0.904	1	-3.53	370
ARHGAP31	-1.81	0.854	1	-1.72	0.906	1	-3.53	371
TST	-1.18	0.988	0.995	-2.35	0.727	1	-3.53	372
ZBTB2	-2.17	0.701	1	-1.36	0.986	1	-3.53	373
ZNF527	-2.18	0.701	1	-1.35	0.986	1	-3.53	374
HDGFRP2	-2.09	0.742	1	-1.44	0.973	1	-3.53	375
ZFR	-2.49	0.53	1	-1.03	0.992	0.995	-3.52	376
BRIP1	-2.44	0.564	1	-1.08	0.992	0.996	-3.52	377
SLC16A10	-1.31	0.988	0.999	-2.21	0.773	1	-3.52	378
UCKL1	-1.6	0.943	1	-1.92	0.864	1	-3.52	379
PRSS48	-2.07	0.752	1	-1.45	0.972	1	-3.52	380
ORMDL2	-1.1	0.988	0.992	-2.41	0.698	1	-3.51	381
C1RL	-1.16	0.988	0.994	-2.35	0.727	1	-3.51	382
DROSHA	-3.28	0.16	1	-0.23	0.992	0.979	-3.51	383
IPO9	-1.95	0.801	1	-1.56	0.93	1	-3.51	384
PSMG3	-1.56	0.957	1	-1.95	0.854	1	-3.51	385
SLC28A1	-1.4	0.988	0.999	-2.11	0.816	1	-3.51	386
TLE4	-1.95	0.801	1	-1.56	0.932	1	-3.51	387
ATPAF2	-2	0.774	1	-1.5	0.954	1	-3.5	388
DERL2	-1.11	0.988	0.992	-2.39	0.708	1	-3.5	389
GALR1	-1.71	0.886	1	-1.79	0.904	1	-3.5	390
MPZL3	-1.36	0.988	0.999	-2.14	0.816	1	-3.5	391
SFT2D2	-1.6	0.943	1	-1.9	0.868	1	-3.5	392
CHCHD4	-1.99	0.784	1	-1.5	0.954	1	-3.49	393
PFKFB3	-2.04	0.763	1	-1.45	0.968	1	-3.49	394
SPTLC2	-1.45	0.988	1	-2.04	0.829	1	-3.49	395
STX5	-0.99	0.988	0.989	-2.5	0.614	1	-3.49	396
TMEM41B	-1.9	0.817	1	-1.59	0.927	1	-3.49	397
RRP12	-1.44	0.988	1	-2.05	0.816	1	-3.49	398
CIC	-1.28	0.988	0.999	-2.2	0.773	1	-3.48	399
IFNAR2	-2.45	0.564	1	-1.03	0.992	0.995	-3.48	400
POLR1A	-2.47	0.539	1	-1	0.992	0.994	-3.47	401
RPL15	-2.58	0.475	1	-0.89	0.992	0.989	-3.47	402
CENPM	-1.72	0.884	1	-1.75	0.906	1	-3.47	403
PCIF1	-2.19	0.7	1	-1.28	0.992	1	-3.47	404
POMP	-2.76	0.37	1	-0.71	0.992	0.987	-3.47	405
REXO1	-1.42	0.988	1	-2.05	0.816	1	-3.47	406
BAP1	-3.34	0.14	1	-0.12	0.992	0.978	-3.46	407
DYRK1A	-1.6	0.943	1	-1.86	0.896	1	-3.46	408
EPHB6	-0.37	0.988	0.973	-3.09	0.287	1	-3.46	409
MLX	-1.19	0.988	0.995	-2.27	0.763	1	-3.46	410
NOP2	-3.2	0.17	1	-0.26	0.992	0.98	-3.46	411
PSMB4	-2.09	0.741	1	-1.37	0.986	1	-3.46	412
SMIM21	-2.4	0.585	1	-1.06	0.992	0.996	-3.46	413
ALKBH5	-1.95	0.801	1	-1.5	0.954	1	-3.45	414
DNAJC16	-2.11	0.726	1	-1.34	0.986	1	-3.45	415
NUP43	-1.88	0.829	1	-1.57	0.927	1	-3.45	416
MANF	-1.62	0.932	1	-1.82	0.904	1	-3.44	417
URB2	-0.26	0.988	0.97	-3.18	0.243	1	-3.44	418
ZNF559	-1.48	0.978	1	-1.96	0.854	1	-3.44	419
FANCE	-2.05	0.756	1	-1.39	0.982	1	-3.44	420
OR14A2	-0.25	0.988	0.97	-3.18	0.245	1	-3.43	421
PDPN	-1.19	0.988	0.995	-2.24	0.773	1	-3.43	422
RRP9	-2.24	0.661	1	-1.19	0.992	0.997	-3.43	423
LUC7L3	-3.38	0.129	1	-0.05	0.992	0.978	-3.43	424
TAZ	-2.32	0.631	1	-1.11	0.992	0.996	-3.43	425
UGP2	-0.9	0.988	0.987	-2.53	0.597	1	-3.43	426
ADM2	-1.7	0.89	1	-1.72	0.906	1	-3.42	427
C1orf174	-1.13	0.988	0.993	-2.29	0.758	1	-3.42	428
CCL18	-2.29	0.642	1	-1.13	0.992	0.996	-3.42	429
FAM111B	-2.07	0.752	1	-1.35	0.986	1	-3.42	430
GRM4	-1.7	0.892	1	-1.72	0.906	1	-3.42	431
PARN	-1.72	0.884	1	-1.7	0.906	1	-3.42	432
PDCD6IP	-2.07	0.752	1	-1.35	0.986	1	-3.42	433
PHF20	-2.28	0.647	1	-1.14	0.992	0.996	-3.42	434
PUS1	-2.83	0.329	1	-0.59	0.992	0.987	-3.42	435
SKA1	-1.66	0.907	1	-1.76	0.906	1	-3.42	436
UNC13C	-2.16	0.713	1	-1.26	0.992	0.999	-3.42	437
ZC3H7A	-1.4	0.988	0.999	-2.02	0.841	1	-3.42	438
BTBD1	-1.92	0.805	1	-1.49	0.954	1	-3.41	439
EIF2B3	-2.6	0.462	1	-0.81	0.992	0.989	-3.41	440
KPNB1	-1.47	0.983	1	-1.94	0.854	1	-3.41	441
OBFC1	-2.05	0.754	1	-1.36	0.986	1	-3.41	442
SNTA1	-1.39	0.988	0.999	-2.02	0.841	1	-3.41	443
CAND2	-1.13	0.988	0.993	-2.28	0.758	1	-3.41	444
PDZD3	-0.93	0.988	0.988	-2.47	0.642	1	-3.4	445
ANKRD39	-2.28	0.647	1	-1.12	0.992	0.996	-3.4	446
ATP6V1E1	-2.44	0.564	1	-0.96	0.992	0.993	-3.4	447
SLC32A1	-2.32	0.631	1	-1.08	0.992	0.996	-3.4	448
TAF12	-1.68	0.905	1	-1.72	0.906	1	-3.4	449
LPAR2	-1.49	0.978	1	-1.9	0.87	1	-3.39	450
MRPL17	-3.01	0.235	1	-0.38	0.992	0.98	-3.39	451
ELP3	-1.09	0.988	0.991	-2.29	0.758	1	-3.38	452
HUWE1	-1.55	0.96	1	-1.83	0.904	1	-3.38	453
NFATC2IP	-2.62	0.448	1	-0.76	0.992	0.989	-3.38	454
BRD4	-2.11	0.726	1	-1.26	0.992	0.999	-3.37	455
RUFY1	-1.48	0.978	1	-1.89	0.88	1	-3.37	456
ITLN1	-2.21	0.689	1	-1.15	0.992	0.997	-3.36	457
RSG1	-2.3	0.631	1	-1.06	0.992	0.996	-3.36	458
WARS2	-1.4	0.988	0.999	-1.96	0.854	1	-3.36	459
ZCCHC14	-1.13	0.988	0.993	-2.23	0.773	1	-3.36	460
IFI44	-3.2	0.17	1	-0.15	0.992	0.979	-3.35	461
PFN3	-1.6	0.943	1	-1.75	0.906	1	-3.35	462
SLC17A5	-1.64	0.921	1	-1.71	0.906	1	-3.35	463
FGFR3	-1.1	0.988	0.992	-2.24	0.773	1	-3.34	464
OR9G1	-0.93	0.988	0.988	-2.41	0.698	1	-3.34	465
ETS2	-1.55	0.96	1	-1.79	0.904	1	-3.34	466
HLA-DPB1	-1.39	0.988	0.999	-1.95	0.854	1	-3.34	467
PLD4	-1.63	0.93	1	-1.71	0.906	1	-3.34	468
PTGDR2	-1.3	0.988	0.999	-2.04	0.826	1	-3.34	469
TOP3A	-1.82	0.854	1	-1.52	0.952	1	-3.34	470
TXNDC17	-2.53	0.507	1	-0.81	0.992	0.989	-3.34	471
ZNF71	-2.31	0.631	1	-1.03	0.992	0.995	-3.34	472
DCDC2B	-1.34	0.988	0.999	-1.99	0.843	1	-3.33	473
ESPL1	-1.71	0.884	1	-1.62	0.912	1	-3.33	474
HSF2	-2.95	0.256	1	-0.38	0.992	0.98	-3.33	475
RPAIN	-1.6	0.943	1	-1.73	0.906	1	-3.33	476
TARSL2	-2.32	0.628	1	-1.01	0.992	0.994	-3.33	477
TLE3	-2.05	0.756	1	-1.28	0.992	1	-3.33	478
CCDC71	-1.09	0.988	0.991	-2.23	0.773	1	-3.32	479
LY6G6F	-0.15	0.988	0.964	-3.17	0.245	1	-3.32	480
ADSS	-1.84	0.843	1	-1.47	0.964	1	-3.31	481
FDXR	-1.29	0.988	0.999	-2.02	0.841	1	-3.31	482
GPA33	-1.95	0.801	1	-1.36	0.986	1	-3.31	483
LRRC69	-1.54	0.96	1	-1.77	0.906	1	-3.31	484
MFSD2A	-1.87	0.83	1	-1.44	0.973	1	-3.31	485
PAF1	-1.69	0.894	1	-1.62	0.912	1	-3.31	486
PAK4	-1.74	0.871	1	-1.57	0.929	1	-3.31	487
PTRH2	-2.97	0.253	1	-0.34	0.992	0.98	-3.31	488
RBM17	-1.04	0.988	0.99	-2.27	0.763	1	-3.31	489
VPS4B	-2.18	0.701	1	-1.12	0.992	0.996	-3.3	490
C17orf70	-1.41	0.988	0.999	-1.89	0.88	1	-3.3	491
IFT20	-1.94	0.801	1	-1.36	0.986	1	-3.3	492
NTN3	0.35	0.988	0.963	-3.65	0.14	1	-3.3	493
ASCL4	-0.39	0.988	0.975	-2.9	0.387	1	-3.29	494
DONSON	-2.21	0.688	1	-1.08	0.992	0.996	-3.29	495
PLEKHF2	-1.54	0.96	1	-1.75	0.906	1	-3.29	496
SCARA5	-1.98	0.791	1	-1.31	0.992	1	-3.29	497
SERF2	-2.03	0.769	1	-1.26	0.992	0.999	-3.29	498
SLC22A17	-2.8	0.35	1	-0.49	0.992	0.984	-3.29	499
TAL2	-1.96	0.8	1	-1.33	0.986	1	-3.29	500
WFDC1	-1.69	0.895	1	-1.6	0.927	1	-3.29	501
ZACN	-1.47	0.978	1	-1.82	0.904	1	-3.29	502
ZNF106	-1.74	0.87	1	-1.55	0.935	1	-3.29	503
PARP10	-2.41	0.583	1	-0.87	0.992	0.989	-3.28	504
TUT1	-1.42	0.988	1	-1.86	0.896	1	-3.28	505
DPM3	-1.27	0.988	0.998	-2.01	0.842	1	-3.28	506
EFCC1	-0.77	0.988	0.984	-2.51	0.603	1	-3.28	507
TIGD6	-1.88	0.829	1	-1.4	0.982	1	-3.28	508
WDR18	-2.4	0.585	1	-0.88	0.992	0.989	-3.28	509
HAUS4	-0.8	0.988	0.985	-2.47	0.646	1	-3.27	510
ROMO1	-2.18	0.7	1	-1.09	0.992	0.996	-3.27	511
ATMIN	-1.75	0.87	1	-1.52	0.951	1	-3.27	512
MED23	-0.65	0.988	0.982	-2.62	0.539	1	-3.27	513
PYDC1	-1.59	0.944	1	-1.68	0.906	1	-3.27	514
RASL10B	-1.48	0.978	1	-1.79	0.904	1	-3.27	515
SLC25A53	-0.63	0.988	0.982	-2.64	0.514	1	-3.27	516
TAF9	-1.54	0.96	1	-1.73	0.906	1	-3.27	517
TRADD	-1.81	0.854	1	-1.46	0.967	1	-3.27	518
CSRP1	-2.3	0.636	1	-0.97	0.992	0.993	-3.27	519
DNAJC8	-1.19	0.988	0.995	-2.07	0.816	1	-3.26	520
DUS4L	-1.41	0.988	0.999	-1.85	0.896	1	-3.26	521
POP4	-1.49	0.978	1	-1.77	0.906	1	-3.26	522
RIOK1	-1.48	0.978	1	-1.78	0.906	1	-3.26	523
ZNF596	-1.7	0.89	1	-1.56	0.931	1	-3.26	524
BPGM	-1.84	0.843	1	-1.41	0.979	1	-3.25	525
C19orf44	-1.47	0.978	1	-1.78	0.906	1	-3.25	526
DRD2	-2.19	0.7	1	-1.06	0.992	0.996	-3.25	527
DUSP11	-0.47	0.988	0.978	-2.78	0.443	1	-3.25	528
EPB41L1	-2.12	0.726	1	-1.13	0.992	0.996	-3.25	529
GJC1	-2.24	0.662	1	-1.01	0.992	0.994	-3.25	530
GPR176	-1.96	0.801	1	-1.29	0.992	1	-3.25	531
PTCD3	-2.19	0.7	1	-1.06	0.992	0.996	-3.25	532
SAMD10	-1.69	0.895	1	-1.56	0.93	1	-3.25	533
ATP6V1G2	-1.96	0.8	1	-1.28	0.992	1	-3.24	534
C7orf55-LUC7L2	-1.04	0.988	0.99	-2.2	0.773	1	-3.24	535
CYP1A2	-3.31	0.149	1	0.07	0.992	0.976	-3.24	536
ETS1	-1.48	0.978	1	-1.76	0.906	1	-3.24	537
NOL6	-2.1	0.729	1	-1.14	0.992	0.996	-3.24	538
TM9SF1	-3.37	0.13	1	0.13	0.992	0.976	-3.24	539
HSCB	-2.65	0.443	1	-0.59	0.992	0.987	-3.24	540
CHTF8	-2.56	0.481	1	-0.67	0.992	0.987	-3.23	541
MSL3	-1.1	0.988	0.992	-2.13	0.816	1	-3.23	542
OGDH	-2.67	0.435	1	-0.56	0.992	0.987	-3.23	543
ZC3H10	-1.98	0.785	1	-1.25	0.992	0.999	-3.23	544
HRCT1	-1.16	0.988	0.995	-2.07	0.816	1	-3.23	545
NFS1	-2.28	0.647	1	-0.95	0.992	0.993	-3.23	546
HEATR1	-1.6	0.943	1	-1.62	0.912	1	-3.22	547
CCDC19	-1.39	0.988	0.999	-1.83	0.904	1	-3.22	548
HIRA	-1.51	0.978	1	-1.71	0.906	1	-3.22	549
IL37	-1.98	0.785	1	-1.24	0.992	0.998	-3.22	550
RASA1	-2.55	0.488	1	-0.67	0.992	0.987	-3.22	551
CACNA1A	-1.25	0.988	0.997	-1.96	0.854	1	-3.21	552
CHD4	-2.93	0.259	1	-0.28	0.992	0.98	-3.21	553
KRTCAP3	-2.53	0.501	1	-0.68	0.992	0.987	-3.21	554
NR5A1	-0.95	0.988	0.989	-2.26	0.772	1	-3.21	555
NTRK1	-0.56	0.988	0.981	-2.65	0.514	1	-3.21	556
REV1	-0.83	0.988	0.986	-2.38	0.709	1	-3.21	557
SPRR4	-2.63	0.448	1	-0.58	0.992	0.987	-3.21	558
ARMCX5	-2.44	0.564	1	-0.76	0.992	0.989	-3.2	559
C9orf114	-1.52	0.975	1	-1.68	0.906	1	-3.2	560
CABIN1	0.25	0.988	0.963	-3.45	0.161	1	-3.2	561
GBA2	-2	0.774	1	-1.2	0.992	0.997	-3.2	562
RPL18A	-2.22	0.677	1	-0.98	0.992	0.994	-3.2	563
LAMP5	-2.38	0.596	1	-0.82	0.992	0.989	-3.2	564
C9orf40	-1.41	0.988	0.999	-1.78	0.906	1	-3.19	565
GJB3	-2.83	0.327	1	-0.36	0.992	0.98	-3.19	566
TAF7	-1.81	0.854	1	-1.38	0.984	1	-3.19	567
CRELD2	-0.98	0.988	0.989	-2.2	0.773	1	-3.18	568
CMPK1	-0.99	0.988	0.99	-2.19	0.773	1	-3.18	569
GIPC3	-1.76	0.868	1	-1.42	0.979	1	-3.18	570
PRR23B	-1.93	0.801	1	-1.25	0.992	0.998	-3.18	571
ZNF329	-1.99	0.782	1	-1.19	0.992	0.997	-3.18	572
BLOC1S3	-0.88	0.988	0.987	-2.29	0.758	1	-3.17	573
CAPZA1	-2.59	0.47	1	-0.58	0.992	0.987	-3.17	574
NUP188	-0.98	0.988	0.989	-2.19	0.776	1	-3.17	575
WHAMM	-1.77	0.865	1	-1.4	0.981	1	-3.17	576
ZEB2	-3.43	0.123	1	0.26	0.992	0.976	-3.17	577
ADARB1	-1.84	0.842	1	-1.32	0.986	1	-3.16	578
BNC1	-1.77	0.865	1	-1.39	0.982	1	-3.16	579
CD300LG	-1.39	0.988	0.999	-1.77	0.906	1	-3.16	580
RD3	-0.08	0.988	0.963	-3.08	0.287	1	-3.16	581
ZNF750	-0.93	0.988	0.989	-2.23	0.773	1	-3.16	582
TTC29	-2.01	0.774	1	-1.15	0.992	0.997	-3.16	583
BCL2L1	-1.8	0.855	1	-1.35	0.986	1	-3.15	584
LCP2	-1.53	0.975	1	-1.62	0.912	1	-3.15	585
MDFIC	-1.55	0.96	1	-1.6	0.925	1	-3.15	586
CCNI2	-2.05	0.754	1	-1.1	0.992	0.996	-3.15	587
DIRAS3	-2.02	0.769	1	-1.13	0.992	0.996	-3.15	588
PDGFRA	-2.96	0.254	1	-0.19	0.992	0.979	-3.15	589
PRKD2	-2.25	0.658	1	-0.9	0.992	0.99	-3.15	590
C1orf131	-2.33	0.625	1	-0.81	0.992	0.989	-3.14	591
UBQLN4	-0.73	0.988	0.983	-2.41	0.698	1	-3.14	592
GPN1	-1.18	0.988	0.995	-1.96	0.854	1	-3.14	593
RBM6	-3.11	0.204	1	-0.03	0.992	0.977	-3.14	594
TOX3	-0.99	0.988	0.989	-2.15	0.815	1	-3.14	595
CFLAR	-0.62	0.988	0.982	-2.51	0.606	1	-3.13	596
DNAJA1	0.35	0.988	0.963	-3.48	0.161	1	-3.13	597
DRC1	-2.03	0.769	1	-1.1	0.992	0.996	-3.13	598
FMN1	-1.74	0.871	1	-1.39	0.982	1	-3.13	599
POLR2L	-1.46	0.987	1	-1.67	0.906	1	-3.13	600
PSMC1	-1.78	0.863	1	-1.35	0.986	1	-3.13	601
RPL14	-2.85	0.309	1	-0.28	0.992	0.98	-3.13	602
SYNPO2L	-1.75	0.87	1	-1.38	0.983	1	-3.13	603
TMEM59L	-1.79	0.858	1	-1.34	0.986	1	-3.13	604
USP48	-1.37	0.988	0.999	-1.76	0.906	1	-3.13	605
GZMA	-1.21	0.988	0.995	-1.91	0.864	1	-3.12	606
NLGN2	-0.76	0.988	0.984	-2.36	0.723	1	-3.12	607
PAK1IP1	-1.38	0.988	0.999	-1.74	0.906	1	-3.12	608
PRSS42	-2.09	0.739	1	-1.03	0.992	0.995	-3.12	609
BUB1	-0.97	0.988	0.989	-2.14	0.816	1	-3.11	610
CLEC2D	-2.6	0.462	1	-0.51	0.992	0.985	-3.11	611
KLHL29	-1.31	0.988	0.999	-1.8	0.904	1	-3.11	612
DGKQ	-1.22	0.988	0.996	-1.89	0.88	1	-3.11	613
NUBPL	-2.73	0.395	1	-0.38	0.992	0.98	-3.11	614
SP1	-0.67	0.988	0.982	-2.44	0.681	1	-3.11	615
SPIN1	-1.04	0.988	0.99	-2.07	0.816	1	-3.11	616
TMEM185A	-0.88	0.988	0.987	-2.23	0.773	1	-3.11	617
KIAA0907	-0.07	0.988	0.963	-3.03	0.31	1	-3.1	618
EP300	-3.22	0.168	1	0.13	0.992	0.976	-3.09	619
PAX5	-0.56	0.988	0.981	-2.53	0.597	1	-3.09	620
POLR3A	-1.15	0.988	0.994	-1.94	0.854	1	-3.09	621
WBSCR22	-2.02	0.769	1	-1.07	0.992	0.996	-3.09	622
WNT5B	-0.69	0.988	0.983	-2.4	0.705	1	-3.09	623
ADCY7	-1.62	0.933	1	-1.46	0.966	1	-3.08	624
BAALC	-1.62	0.937	1	-1.46	0.965	1	-3.08	625
CALR3	-1.67	0.906	1	-1.41	0.979	1	-3.08	626
RAD9A	-0.49	0.988	0.979	-2.59	0.553	1	-3.08	627
SOX7	-1.37	0.988	0.999	-1.71	0.906	1	-3.08	628
ERI1	-1.2	0.988	0.995	-1.87	0.884	1	-3.07	629
ISM1	-0.97	0.988	0.989	-2.1	0.816	1	-3.07	630
MLNR	-1.84	0.843	1	-1.23	0.992	0.998	-3.07	631
ARSJ	-2.19	0.7	1	-0.88	0.992	0.989	-3.07	632
C8orf59	-2.13	0.718	1	-0.94	0.992	0.992	-3.07	633
RBM34	-3.01	0.235	1	-0.06	0.992	0.978	-3.07	634
UBE3A	-1.91	0.814	1	-1.16	0.992	0.997	-3.07	635
CCNK	-1.55	0.959	1	-1.51	0.952	1	-3.06	636
DARS	-2.42	0.572	1	-0.64	0.992	0.987	-3.06	637
DHODH	-1.54	0.96	1	-1.52	0.948	1	-3.06	638
KIF15	-1.48	0.978	1	-1.58	0.927	1	-3.06	639
PSCA	-0.86	0.988	0.987	-2.2	0.773	1	-3.06	640
BUB3	-2.11	0.726	1	-0.95	0.992	0.992	-3.06	641
GADD45B	-1.14	0.988	0.994	-1.92	0.864	1	-3.06	642
PATL2	-2.37	0.597	1	-0.68	0.992	0.987	-3.05	643
SLC39A8	-0.45	0.988	0.978	-2.6	0.543	1	-3.05	644
FTSJ1	-2.23	0.666	1	-0.82	0.992	0.989	-3.05	645
GPKOW	-1.82	0.853	1	-1.23	0.992	0.998	-3.05	646
RNF169	-1.25	0.988	0.997	-1.8	0.904	1	-3.05	647
SPG11	-1.06	0.988	0.99	-1.99	0.845	1	-3.05	648
ZDHHC8	-1.33	0.988	0.999	-1.72	0.906	1	-3.05	649
ZNF592	-2.27	0.649	1	-0.78	0.992	0.989	-3.05	650
CCDC116	-1.32	0.988	0.999	-1.72	0.906	1	-3.04	651
CXXC1	-2.3	0.631	1	-0.74	0.992	0.988	-3.04	652
TOP2A	-1.73	0.876	1	-1.31	0.992	1	-3.04	653
CKAP4	-1.61	0.939	1	-1.42	0.978	1	-3.03	654
DDI2	-2.22	0.681	1	-0.81	0.992	0.989	-3.03	655
IRGQ	-1.74	0.87	1	-1.29	0.992	1	-3.03	656
PKIB	-1.03	0.988	0.99	-2	0.843	1	-3.03	657
PPIG	-1.36	0.988	0.999	-1.67	0.906	1	-3.03	658
PRMT7	-1.2	0.988	0.995	-1.83	0.904	1	-3.03	659
SRD5A1	-1.34	0.988	0.999	-1.69	0.906	1	-3.03	660
CCNI	-0.98	0.988	0.989	-2.05	0.816	1	-3.03	661
CHRNA9	-0.88	0.988	0.987	-2.15	0.815	1	-3.03	662
MOXD1	-0.63	0.988	0.982	-2.4	0.705	1	-3.03	663
MT4	-0.42	0.988	0.975	-2.61	0.539	1	-3.03	664
C1orf65	-0.81	0.988	0.985	-2.21	0.773	1	-3.02	665
DNAH14	-1.3	0.988	0.999	-1.72	0.906	1	-3.02	666
KBTBD11	-2.41	0.582	1	-0.61	0.992	0.987	-3.02	667
RABL5	-1.86	0.83	1	-1.16	0.992	0.997	-3.02	668
TEAD2	-1.41	0.988	0.999	-1.61	0.922	1	-3.02	669
YBX2	-1.49	0.978	1	-1.53	0.945	1	-3.02	670
MRRF	-3.26	0.166	1	0.24	0.992	0.976	-3.02	671
HNRNPA2B1	-3.49	0.105	1	0.48	0.992	0.976	-3.01	672
NDUFS6	-2.14	0.717	1	-0.87	0.992	0.989	-3.01	673
ZNF354C	-0.56	0.988	0.981	-2.45	0.671	1	-3.01	674
CCDC115	-1.24	0.988	0.997	-1.77	0.906	1	-3.01	675
DNAJB11	-1.11	0.988	0.992	-1.9	0.87	1	-3.01	676
GATAD2A	-2.53	0.501	1	-0.48	0.992	0.984	-3.01	677
POM121	-1.89	0.829	1	-1.12	0.992	0.996	-3.01	678
PTPMT1	-2.13	0.72	1	-0.88	0.992	0.989	-3.01	679
TRABD2A	-2.27	0.647	1	-0.74	0.992	0.988	-3.01	680
UBTD1	-1.54	0.962	1	-1.47	0.964	1	-3.01	681
VEZT	-0.74	0.988	0.983	-2.27	0.763	1	-3.01	682
WASF1	-1.24	0.988	0.997	-1.77	0.906	1	-3.01	683
ZDHHC14	-1.29	0.988	0.999	-1.72	0.906	1	-3.01	684
ZNF613	-1.5	0.978	1	-1.51	0.954	1	-3.01	685
C14orf2	-1.34	0.988	0.999	-1.66	0.906	1	-3	686
CSE1L	-1.71	0.884	1	-1.29	0.992	1	-3	687
MSRA	-1.36	0.988	0.999	-1.64	0.911	1	-3	688
NDUFA4	-2.78	0.356	1	-0.22	0.992	0.979	-3	689
PIGH	-2.14	0.716	1	-0.86	0.992	0.989	-3	690
POU5F1	-1.95	0.801	1	-1.05	0.992	0.996	-3	691
RBBP5	-1.63	0.925	1	-1.37	0.985	1	-3	692
RBMX2	-1.25	0.988	0.997	-1.75	0.906	1	-3	693
SF3A2	-1.96	0.8	1	-1.04	0.992	0.995	-3	694
SGPL1	-1.1	0.988	0.992	-1.9	0.868	1	-3	695
STOM	-1.21	0.988	0.996	-1.79	0.904	1	-3	696
TOM1	-1.96	0.8	1	-1.04	0.992	0.995	-3	697
UTP11L	-1.25	0.988	0.997	-1.75	0.906	1	-3	698
ZFY	-1.34	0.988	0.999	-1.66	0.906	1	-3	699
AK4	-1.56	0.957	1	-1.43	0.978	1	-2.99	700
C9orf89	-1	0.988	0.99	-1.99	0.845	1	-2.99	701
FAM106A	-0.54	0.988	0.981	-2.45	0.671	1	-2.99	702
KIAA1644	-1.46	0.987	1	-1.53	0.948	1	-2.99	703
KRT31	-1.87	0.83	1	-1.12	0.992	0.996	-2.99	704
RGS20	-1.24	0.988	0.997	-1.75	0.906	1	-2.99	705
RRP1	-2.27	0.648	1	-0.72	0.992	0.987	-2.99	706
ZNF80	-1.18	0.988	0.995	-1.81	0.904	1	-2.99	707
ADAR	-2.33	0.625	1	-0.65	0.992	0.987	-2.98	708
BRD8	-1.02	0.988	0.99	-1.96	0.854	1	-2.98	709
ID3	-3.2	0.17	1	0.22	0.992	0.976	-2.98	710
NT5M	-1.18	0.988	0.995	-1.8	0.904	1	-2.98	711
RGS9BP	-0.56	0.988	0.981	-2.42	0.694	1	-2.98	712
SART3	-0.57	0.988	0.981	-2.41	0.7	1	-2.98	713
BTBD10	-1.61	0.941	1	-1.36	0.986	1	-2.97	714
HGS	-2.89	0.281	1	-0.08	0.992	0.978	-2.97	715
PAX8	-1.11	0.988	0.992	-1.86	0.896	1	-2.97	716
SOX11	-1.37	0.988	0.999	-1.6	0.925	1	-2.97	717
THOC6	-0.89	0.988	0.987	-2.08	0.816	1	-2.97	718
AEN	-2.46	0.55	1	-0.51	0.992	0.985	-2.97	719
C2orf68	-1.48	0.978	1	-1.49	0.954	1	-2.97	720
HEATR4	-1.75	0.87	1	-1.22	0.992	0.998	-2.97	721
MEF2D	-1.64	0.924	1	-1.33	0.986	1	-2.97	722
PAXIP1	-1.59	0.944	1	-1.38	0.984	1	-2.97	723
PMPCB	-1.34	0.988	0.999	-1.63	0.911	1	-2.97	724
RPS6	-2	0.774	1	-0.97	0.992	0.993	-2.97	725
SDHAF2	-1.3	0.988	0.999	-1.67	0.906	1	-2.97	726
TRIM62	-1.81	0.855	1	-1.16	0.992	0.997	-2.97	727
ZNF608	-0.74	0.988	0.983	-2.23	0.773	1	-2.97	728
ACSBG1	-1.93	0.801	1	-1.03	0.992	0.995	-2.96	729
CSRP2BP	-2.64	0.444	1	-0.32	0.992	0.98	-2.96	730
CUZD1	-1.36	0.988	0.999	-1.6	0.925	1	-2.96	731
DRAP1	-0.9	0.988	0.987	-2.06	0.816	1	-2.96	732
FBN3	-0.96	0.988	0.989	-2	0.843	1	-2.96	733
GUCY2D	-1.14	0.988	0.994	-1.82	0.904	1	-2.96	734
MRPL16	-1.56	0.957	1	-1.4	0.98	1	-2.96	735
OTX2	-1.78	0.865	1	-1.18	0.992	0.997	-2.96	736
PTDSS1	-1.24	0.988	0.997	-1.72	0.906	1	-2.96	737
RECQL5	-1.16	0.988	0.995	-1.8	0.904	1	-2.96	738
SLC23A2	-0.66	0.988	0.982	-2.3	0.757	1	-2.96	739
TNRC6A	-2.63	0.448	1	-0.33	0.992	0.98	-2.96	740
TTC21A	-1.67	0.906	1	-1.29	0.992	1	-2.96	741
VPS28	-2.27	0.647	1	-0.69	0.992	0.987	-2.96	742
ZIK1	-1.05	0.988	0.99	-1.91	0.864	1	-2.96	743
BRF2	-1.56	0.957	1	-1.39	0.982	1	-2.95	744
DTHD1	-1.96	0.8	1	-0.99	0.992	0.994	-2.95	745
HOXB2	-1.43	0.988	1	-1.52	0.952	1	-2.95	746
NAPA	-1.29	0.988	0.999	-1.66	0.906	1	-2.95	747
ASXL2	-3.53	0.104	1	0.58	0.992	0.976	-2.95	748
INCA1	-0.69	0.988	0.983	-2.26	0.77	1	-2.95	749
AKAP7	-1.73	0.872	1	-1.21	0.992	0.997	-2.94	750
C14orf23	-1.5	0.978	1	-1.44	0.973	1	-2.94	751
C5orf28	-1.56	0.957	1	-1.38	0.982	1	-2.94	752
MPDU1	-1.56	0.957	1	-1.38	0.982	1	-2.94	753
OXCT2	-1.91	0.813	1	-1.03	0.992	0.995	-2.94	754
PTAR1	-1.94	0.801	1	-1	0.992	0.994	-2.94	755
RNASEH2B	-0.58	0.988	0.981	-2.36	0.723	1	-2.94	756
ROCK1	-1.21	0.988	0.995	-1.73	0.906	1	-2.94	757
SBK1	-1.2	0.988	0.995	-1.74	0.906	1	-2.94	758
ARL14EP	-3.5	0.105	1	0.57	0.992	0.976	-2.93	759
CASP16	-1.84	0.845	1	-1.09	0.992	0.996	-2.93	760
FAM215A	-0.69	0.988	0.983	-2.24	0.773	1	-2.93	761
IFIT2	-2.58	0.474	1	-0.35	0.992	0.98	-2.93	762
RIMKLA	-0.79	0.988	0.984	-2.14	0.816	1	-2.93	763
C15orf54	-0.76	0.988	0.984	-2.17	0.785	1	-2.93	764
FANCB	-1.93	0.801	1	-1	0.992	0.994	-2.93	765
L2HGDH	-2.53	0.507	1	-0.4	0.992	0.98	-2.93	766
MRPL2	-2.13	0.718	1	-0.8	0.992	0.989	-2.93	767
OPN3	-1.21	0.988	0.995	-1.72	0.906	1	-2.93	768
OR1A1	-1.23	0.988	0.996	-1.7	0.906	1	-2.93	769
OR6K2	-1.77	0.865	1	-1.16	0.992	0.997	-2.93	770
SCRN3	-1.93	0.801	1	-1	0.992	0.994	-2.93	771
CARD10	-1.48	0.978	1	-1.44	0.973	1	-2.92	772
CCNC	-1.49	0.978	1	-1.43	0.978	1	-2.92	773
CENPE	-1.8	0.857	1	-1.12	0.992	0.996	-2.92	774
GVQW1	-1.1	0.988	0.992	-1.82	0.904	1	-2.92	775
KLK6	-1.1	0.988	0.992	-1.82	0.904	1	-2.92	776
OR3A2	-1.88	0.829	1	-1.04	0.992	0.995	-2.92	777
TFEC	-1.37	0.988	0.999	-1.55	0.936	1	-2.92	778
ANKZF1	-1.32	0.988	0.999	-1.59	0.927	1	-2.91	779
BRF1	-2.12	0.726	1	-0.79	0.992	0.989	-2.91	780
EPRS	-1.64	0.921	1	-1.27	0.992	0.999	-2.91	781
GABRA3	-1.79	0.858	1	-1.12	0.992	0.996	-2.91	782
GADD45GIP1	-2.7	0.407	1	-0.21	0.992	0.979	-2.91	783
KDELR3	-2.46	0.554	1	-0.45	0.992	0.981	-2.91	784
MRPL3	-1.33	0.988	0.999	-1.58	0.927	1	-2.91	785
PRPF38B	-0.69	0.988	0.983	-2.22	0.773	1	-2.91	786
REP15	-1.72	0.884	1	-1.19	0.992	0.997	-2.91	787
ACSM4	-2.05	0.754	1	-0.86	0.992	0.989	-2.91	788
CD300LF	-0.55	0.988	0.981	-2.35	0.727	1	-2.9	789
KCNE1L	-1.86	0.83	1	-1.04	0.992	0.995	-2.9	790
MAPKBP1	-1.59	0.944	1	-1.31	0.99	1	-2.9	791
SERPINA10	-1.59	0.944	1	-1.31	0.992	1	-2.9	792
SRRM1	-0.66	0.988	0.982	-2.24	0.773	1	-2.9	793
TRMT10A	-2.12	0.726	1	-0.78	0.992	0.989	-2.9	794
ABCB9	-0.95	0.988	0.989	-1.95	0.854	1	-2.9	795
C7orf26	-0.12	0.988	0.963	-2.78	0.443	1	-2.9	796
COPS5	-1.25	0.988	0.997	-1.65	0.906	1	-2.9	797
HESX1	-0.92	0.988	0.987	-1.98	0.845	1	-2.9	798
ISL1	-2.34	0.617	1	-0.56	0.992	0.987	-2.9	799
TAF8	-1.16	0.988	0.994	-1.74	0.906	1	-2.9	800
AARS2	-2.06	0.752	1	-0.83	0.992	0.989	-2.89	801
ABCA3	-1.11	0.988	0.992	-1.78	0.906	1	-2.89	802
DNAJC14	-2.27	0.649	1	-0.62	0.992	0.987	-2.89	803
FOXF2	-0.62	0.988	0.982	-2.27	0.763	1	-2.89	804
MED11	-0.83	0.988	0.986	-2.06	0.816	1	-2.89	805
PCYT1A	-2.94	0.256	1	0.05	0.992	0.976	-2.89	806
APOA1	-1.01	0.988	0.99	-1.88	0.882	1	-2.89	807
HERPUD1	-2.63	0.448	1	-0.26	0.992	0.98	-2.89	808
POLR2G	-1.17	0.988	0.995	-1.72	0.906	1	-2.89	809
TMED2	-0.68	0.988	0.982	-2.2	0.773	1	-2.88	810
ATP6V1C1	-0.98	0.988	0.989	-1.9	0.87	1	-2.88	811
CEP85L	-1.16	0.988	0.995	-1.72	0.906	1	-2.88	812
KRT35	-1.07	0.988	0.99	-1.81	0.904	1	-2.88	813
LHX3	-1.06	0.988	0.99	-1.82	0.904	1	-2.88	814
RNMTL1	-3.04	0.226	1	0.16	0.992	0.976	-2.88	815
SHPRH	-0.75	0.988	0.983	-2.13	0.816	1	-2.88	816
SKA2	-2.13	0.72	1	-0.75	0.992	0.989	-2.88	817
TMEM183A	-1.26	0.988	0.998	-1.62	0.912	1	-2.88	818
CCDC12	-0.81	0.988	0.985	-2.06	0.816	1	-2.87	819
CELF2	-2.15	0.713	1	-0.72	0.992	0.987	-2.87	820
FOXI1	-2.06	0.753	1	-0.81	0.992	0.989	-2.87	821
PPM1G	-1.38	0.988	0.999	-1.49	0.954	1	-2.87	822
CDK5	-2.57	0.479	1	-0.3	0.992	0.98	-2.87	823
NDUFC1	-3.07	0.218	1	0.2	0.992	0.976	-2.87	824
ALS2CL	-1.05	0.988	0.99	-1.81	0.904	1	-2.86	825
FATE1	-1.35	0.988	0.999	-1.51	0.952	1	-2.86	826
FSTL5	-0.8	0.988	0.985	-2.06	0.816	1	-2.86	827
IGIP	-1.03	0.988	0.99	-1.83	0.904	1	-2.86	828
MPDZ	-1.52	0.975	1	-1.34	0.986	1	-2.86	829
PRDM9	-1.3	0.988	0.999	-1.56	0.93	1	-2.86	830
C12orf60	-2.02	0.769	1	-0.84	0.992	0.989	-2.86	831
DLD	-2.94	0.256	1	0.08	0.992	0.976	-2.86	832
EN2	-0.61	0.988	0.981	-2.25	0.773	1	-2.86	833
INPP5K	-2.09	0.742	1	-0.77	0.992	0.989	-2.86	834
KRT13	-2.01	0.771	1	-0.85	0.992	0.989	-2.86	835
PROZ	-1.63	0.932	1	-1.23	0.992	0.998	-2.86	836
SYT5	-1.66	0.912	1	-1.2	0.992	0.997	-2.86	837
TAF1A	-0.77	0.988	0.984	-2.09	0.816	1	-2.86	838
FECH	-2.63	0.448	1	-0.22	0.992	0.979	-2.85	839
GSS	-1.27	0.988	0.998	-1.58	0.927	1	-2.85	840
IGSF11	-1.99	0.775	1	-0.86	0.992	0.989	-2.85	841
NAF1	-1.58	0.948	1	-1.27	0.992	0.999	-2.85	842
NDUFB8	-2.65	0.443	1	-0.2	0.992	0.979	-2.85	843
TAF3	-1.28	0.988	0.998	-1.57	0.93	1	-2.85	844
TRH	-1.73	0.877	1	-1.12	0.992	0.996	-2.85	845
AOX1	-0.78	0.988	0.984	-2.07	0.816	1	-2.85	846
C1orf186	-1.18	0.988	0.995	-1.67	0.906	1	-2.85	847
GMEB2	-2.13	0.72	1	-0.72	0.992	0.987	-2.85	848
GP6	-2.13	0.72	1	-0.72	0.992	0.987	-2.85	849
NT5C1A	-0.49	0.988	0.979	-2.36	0.723	1	-2.85	850
ALPPL2	-1.57	0.952	1	-1.27	0.992	0.999	-2.84	851
FEM1A	-1.38	0.988	0.999	-1.46	0.967	1	-2.84	852
PLAG1	-1.8	0.855	1	-1.04	0.992	0.995	-2.84	853
SPSB1	-0.3	0.988	0.972	-2.54	0.597	1	-2.84	854
TCEANC	-1.19	0.988	0.995	-1.65	0.906	1	-2.84	855
TUFT1	-1.5	0.978	1	-1.34	0.986	1	-2.84	856
ALG13	-1.34	0.988	0.999	-1.49	0.956	1	-2.83	857
ARR3	-0.77	0.988	0.984	-2.06	0.816	1	-2.83	858
B3GALT2	-0.24	0.988	0.969	-2.59	0.553	1	-2.83	859
COL6A3	-1.65	0.916	1	-1.18	0.992	0.997	-2.83	860
GARNL3	-2.38	0.59	1	-0.45	0.992	0.981	-2.83	861
MTRF1L	-2.41	0.582	1	-0.42	0.992	0.98	-2.83	862
MUC12	-2.2	0.7	1	-0.63	0.992	0.987	-2.83	863
OSGIN1	-2.19	0.7	1	-0.64	0.992	0.987	-2.83	864
SHBG	-1.03	0.988	0.99	-1.8	0.904	1	-2.83	865
SLC25A32	-1.54	0.96	1	-1.29	0.992	1	-2.83	866
TMEM251	-1.51	0.978	1	-1.32	0.99	1	-2.83	867
ZNF765	-0.84	0.988	0.986	-1.99	0.845	1	-2.83	868
MAP4K2	-0.99	0.988	0.99	-1.83	0.904	1	-2.82	869
NOP10	-1.22	0.988	0.996	-1.6	0.925	1	-2.82	870
RBM12	-2.02	0.769	1	-0.8	0.992	0.989	-2.82	871
ABCC8	-2.17	0.701	1	-0.65	0.992	0.987	-2.82	872
ADARB2	-0.61	0.988	0.981	-2.21	0.773	1	-2.82	873
KCNK6	-0.75	0.988	0.983	-2.07	0.816	1	-2.82	874
MED15	-1.68	0.896	1	-1.14	0.992	0.996	-2.82	875
NARS	-1.97	0.791	1	-0.85	0.992	0.989	-2.82	876
CDK13	-1.46	0.988	1	-1.35	0.986	1	-2.81	877
MYLK4	-1.94	0.801	1	-0.87	0.992	0.989	-2.81	878
KCNJ3	-1.39	0.988	0.999	-1.42	0.978	1	-2.81	879
TNFRSF10D	-1.4	0.988	0.999	-1.41	0.98	1	-2.81	880
UTP15	-2.39	0.588	1	-0.41	0.992	0.98	-2.8	881
CCDC125	-1.21	0.988	0.995	-1.59	0.927	1	-2.8	882
GNL3L	-1.33	0.988	0.999	-1.47	0.964	1	-2.8	883
LRTM1	-0.59	0.988	0.981	-2.21	0.773	1	-2.8	884
MCCD1	-2.36	0.606	1	-0.44	0.992	0.981	-2.8	885
NPHP3	-0.89	0.988	0.987	-1.91	0.868	1	-2.8	886
PODN	-0.86	0.988	0.987	-1.94	0.854	1	-2.8	887
PPP4C	-1.17	0.988	0.995	-1.63	0.911	1	-2.8	888
RFC4	-2.23	0.672	1	-0.57	0.992	0.987	-2.8	889
EIF2B2	-0.68	0.988	0.982	-2.11	0.816	1	-2.79	890
FANCL	-1.36	0.988	0.999	-1.43	0.978	1	-2.79	891
FARP2	-0.4	0.988	0.975	-2.39	0.705	1	-2.79	892
IL17C	-0.61	0.988	0.981	-2.18	0.776	1	-2.79	893
LAMB2	-1.57	0.953	1	-1.22	0.992	0.998	-2.79	894
PRPF18	-1.86	0.831	1	-0.93	0.992	0.991	-2.79	895
RGS11	-1.59	0.944	1	-1.2	0.992	0.997	-2.79	896
RRP7A	-0.4	0.988	0.975	-2.39	0.708	1	-2.79	897
ANKDD1A	-1.02	0.988	0.99	-1.76	0.906	1	-2.78	898
BET1	-0.98	0.988	0.989	-1.8	0.904	1	-2.78	899
CCDC154	-1.73	0.877	1	-1.05	0.992	0.995	-2.78	900
CCS	-0.72	0.988	0.983	-2.06	0.816	1	-2.78	901
FBXL19	-1.84	0.843	1	-0.94	0.992	0.992	-2.78	902
IGF2BP1	-2.62	0.453	1	-0.16	0.992	0.979	-2.78	903
NCOA2	-1.8	0.857	1	-0.98	0.992	0.993	-2.78	904
NF2	-1.61	0.938	1	-1.17	0.992	0.997	-2.78	905
PIDD	-1.17	0.988	0.995	-1.61	0.912	1	-2.78	906
UBE2V1	-0.7	0.988	0.983	-2.08	0.816	1	-2.78	907
FGD3	-0.96	0.988	0.989	-1.81	0.904	1	-2.77	908
GATAD2B	-1	0.988	0.99	-1.77	0.906	1	-2.77	909
HIST1H2BE	-1.67	0.906	1	-1.1	0.992	0.996	-2.77	910
ISL2	-1.51	0.978	1	-1.26	0.992	0.999	-2.77	911
FOSL1	-1.63	0.93	1	-1.14	0.992	0.996	-2.77	912
PLRG1	-0.26	0.988	0.97	-2.51	0.603	1	-2.77	913
CD109	-1.87	0.83	1	-0.89	0.992	0.989	-2.76	914
AMER3	-0.79	0.988	0.984	-1.97	0.854	1	-2.76	915
GOLGA7B	-1.37	0.988	0.999	-1.39	0.982	1	-2.76	916
IFI6	-0.79	0.988	0.984	-1.97	0.854	1	-2.76	917
LIG1	-0.95	0.988	0.989	-1.81	0.904	1	-2.76	918
PIP5KL1	-1.2	0.988	0.995	-1.56	0.93	1	-2.76	919
PSMF1	-1.38	0.988	0.999	-1.38	0.984	1	-2.76	920
TBCD	-1.82	0.853	1	-0.94	0.992	0.991	-2.76	921
TRA2B	-2.42	0.571	1	-0.34	0.992	0.98	-2.76	922
UTP3	-1.52	0.975	1	-1.24	0.992	0.998	-2.76	923
WDR33	-2.06	0.753	1	-0.7	0.992	0.987	-2.76	924
YWHAG	-1.42	0.988	0.999	-1.34	0.986	1	-2.76	925
CCDC94	-2.24	0.664	1	-0.51	0.992	0.985	-2.75	926
CPA3	-1.1	0.988	0.992	-1.65	0.906	1	-2.75	927
CXCL6	-1.54	0.96	1	-1.21	0.992	0.997	-2.75	928
DBNDD1	-0.75	0.988	0.983	-2	0.843	1	-2.75	929
EMR2	-1.21	0.988	0.996	-1.54	0.94	1	-2.75	930
FTSJ3	-1.44	0.988	1	-1.31	0.991	1	-2.75	931
IFT81	-1.91	0.814	1	-0.84	0.992	0.989	-2.75	932
MAD2L1	-1.69	0.893	1	-1.06	0.992	0.996	-2.75	933
TEX15	-2.24	0.661	1	-0.51	0.992	0.985	-2.75	934
TMEM132D	-2.95	0.256	1	0.2	0.992	0.976	-2.75	935
VPS13D	-2.65	0.443	1	-0.1	0.992	0.978	-2.75	936
ZNF512	-0.74	0.988	0.983	-2.01	0.842	1	-2.75	937
ADSL	-1.42	0.988	1	-1.32	0.986	1	-2.74	938
BLZF1	-1.54	0.962	1	-1.2	0.992	0.997	-2.74	939
COL4A5	-1.12	0.988	0.992	-1.62	0.912	1	-2.74	940
DNAJC17	-1	0.988	0.99	-1.74	0.906	1	-2.74	941
ENAM	-1.35	0.988	0.999	-1.39	0.982	1	-2.74	942
GIT1	-0.9	0.988	0.987	-1.84	0.904	1	-2.74	943
MED29	-2.52	0.511	1	-0.22	0.992	0.979	-2.74	944
NAP1L3	-0.54	0.988	0.981	-2.2	0.773	1	-2.74	945
PLD5	-0.68	0.988	0.982	-2.06	0.816	1	-2.74	946
SMPD3	-0.92	0.988	0.987	-1.82	0.904	1	-2.74	947
SPAG7	-1.77	0.866	1	-0.97	0.992	0.993	-2.74	948
TBL3	-1.15	0.988	0.994	-1.59	0.927	1	-2.74	949
TMA16	-1.16	0.988	0.995	-1.58	0.927	1	-2.74	950
TNFRSF18	-0.23	0.988	0.969	-2.51	0.603	1	-2.74	951
BBS4	-0.76	0.988	0.983	-1.97	0.854	1	-2.73	952
CARD8	-1.23	0.988	0.996	-1.5	0.954	1	-2.73	953
IL17A	-1.96	0.8	1	-0.77	0.992	0.989	-2.73	954
MED12L	-1.48	0.978	1	-1.25	0.992	0.998	-2.73	955
MEGF6	-1.34	0.988	0.999	-1.39	0.982	1	-2.73	956
MRPL35	-2.07	0.752	1	-0.66	0.992	0.987	-2.73	957
TINF2	0.1	0.988	0.963	-2.83	0.426	1	-2.73	958
TM6SF2	-2.39	0.59	1	-0.34	0.992	0.98	-2.73	959
ZNF347	-1.37	0.988	0.999	-1.35	0.986	1	-2.72	960
ALDOA	-0.79	0.988	0.984	-1.93	0.86	1	-2.72	961
CPOX	-1.09	0.988	0.991	-1.63	0.911	1	-2.72	962
HSD17B1	-1.03	0.988	0.99	-1.69	0.906	1	-2.72	963
KIAA0753	-0.01	0.988	0.963	-2.71	0.475	1	-2.72	964
LYVE1	-1.66	0.907	1	-1.06	0.992	0.996	-2.72	965
ZNF319	-1.38	0.988	0.999	-1.34	0.986	1	-2.72	966
APEX1	-0.07	0.988	0.963	-2.64	0.514	1	-2.71	967
ARHGAP32	-0.99	0.988	0.99	-1.72	0.906	1	-2.71	968
ATAD3A	-1.39	0.988	0.999	-1.32	0.986	1	-2.71	969
FBXO2	-0.94	0.988	0.989	-1.77	0.906	1	-2.71	970
LRSAM1	-1	0.988	0.99	-1.71	0.906	1	-2.71	971
NXF1	-0.59	0.988	0.981	-2.12	0.816	1	-2.71	972
OSBP2	-1.54	0.962	1	-1.17	0.992	0.997	-2.71	973
PANK1	-1.28	0.988	0.999	-1.43	0.978	1	-2.71	974
RANGAP1	-0.83	0.988	0.986	-1.88	0.882	1	-2.71	975
RNASEH2C	-0.85	0.988	0.987	-1.86	0.896	1	-2.71	976
SRR	-0.44	0.988	0.977	-2.27	0.763	1	-2.71	977
SSR2	-2.7	0.407	1	-0.01	0.992	0.977	-2.71	978
TMCO3	-1.04	0.988	0.99	-1.67	0.906	1	-2.71	979
ZMYM3	-1.21	0.988	0.996	-1.5	0.954	1	-2.71	980
APMAP	-1.3	0.988	0.999	-1.4	0.98	1	-2.7	981
DHFR	-1.81	0.854	1	-0.89	0.992	0.989	-2.7	982
ICT1	-2.49	0.526	1	-0.21	0.992	0.979	-2.7	983
NXPE3	-0.84	0.988	0.986	-1.86	0.896	1	-2.7	984
PCDHB6	-1.1	0.988	0.992	-1.6	0.925	1	-2.7	985
SLC16A8	-0.68	0.988	0.983	-2.02	0.841	1	-2.7	986
SUPV3L1	-1.81	0.854	1	-0.89	0.992	0.989	-2.7	987
TOR1B	-1.71	0.888	1	-0.99	0.992	0.994	-2.7	988
ALPL	-0.15	0.988	0.964	-2.55	0.596	1	-2.7	989
CCDC134	-2.51	0.515	1	-0.19	0.992	0.979	-2.7	990
TCF3	-0.15	0.988	0.964	-2.55	0.596	1	-2.7	991
BLNK	-2.95	0.256	1	0.26	0.992	0.976	-2.69	992
DMP1	-1.62	0.935	1	-1.07	0.992	0.996	-2.69	993
KDM3B	-2.06	0.753	1	-0.63	0.992	0.987	-2.69	994
KDSR	-2.25	0.66	1	-0.44	0.992	0.981	-2.69	995
PROC	-1.46	0.987	1	-1.23	0.992	0.998	-2.69	996
TIMP4	-1.84	0.843	1	-0.85	0.992	0.989	-2.69	997
TYMS	-1.38	0.988	0.999	-1.31	0.992	1	-2.69	998
ARFRP1	-2	0.774	1	-0.68	0.992	0.987	-2.68	999
NUDT1	-1.06	0.988	0.99	-1.62	0.912	1	-2.68	1000
PDCD2L	-1.76	0.87	1	-0.92	0.992	0.99	-2.68	1001
DENND4A	-1.05	0.988	0.99	-1.63	0.911	1	-2.68	1002
GDF15	-0.4	0.988	0.975	-2.28	0.758	1	-2.68	1003
GOLGA3	-1	0.988	0.99	-1.68	0.906	1	-2.68	1004
MCU	-1.16	0.988	0.994	-1.52	0.951	1	-2.68	1005
MFSD4	-1.23	0.988	0.996	-1.45	0.968	1	-2.68	1006
PSMB8	-1.5	0.978	1	-1.18	0.992	0.997	-2.68	1007
REST	-0.73	0.988	0.983	-1.95	0.854	1	-2.68	1008
USP7	-1.43	0.988	1	-1.25	0.992	0.999	-2.68	1009
ALG2	-1.34	0.988	0.999	-1.33	0.986	1	-2.67	1010
CEP97	-1.86	0.83	1	-0.81	0.992	0.989	-2.67	1011
FAXC	-1.21	0.988	0.996	-1.46	0.966	1	-2.67	1012
FBRSL1	-0.68	0.988	0.982	-1.99	0.845	1	-2.67	1013
POFUT2	-1.4	0.988	0.999	-1.27	0.992	0.999	-2.67	1014
PRPF40A	-2.71	0.407	1	0.04	0.992	0.976	-2.67	1015
PRRG2	-0.9	0.988	0.987	-1.77	0.906	1	-2.67	1016
PSPN	-0.82	0.988	0.986	-1.85	0.896	1	-2.67	1017
PTGR2	-1.59	0.944	1	-1.08	0.992	0.996	-2.67	1018
RFX4	-1	0.988	0.99	-1.67	0.906	1	-2.67	1019
SLC38A9	-0.78	0.988	0.984	-1.89	0.88	1	-2.67	1020
SLIRP	-3.13	0.194	1	0.46	0.992	0.976	-2.67	1021
TRPC6	-1.66	0.912	1	-1.01	0.992	0.994	-2.67	1022
C4orf21	-1.52	0.977	1	-1.14	0.992	0.996	-2.66	1023
DEFB112	-1.5	0.978	1	-1.16	0.992	0.997	-2.66	1024
LSM11	-0.23	0.988	0.969	-2.43	0.681	1	-2.66	1025
MFSD6L	-1.26	0.988	0.998	-1.4	0.981	1	-2.66	1026
MTFR1L	-0.45	0.988	0.977	-2.21	0.773	1	-2.66	1027
NSUN4	-2.12	0.726	1	-0.54	0.992	0.986	-2.66	1028
PPA1	-1.3	0.988	0.999	-1.36	0.986	1	-2.66	1029
SLC28A3	-0.6	0.988	0.981	-2.06	0.816	1	-2.66	1030
VPS45	-2.11	0.726	1	-0.55	0.992	0.987	-2.66	1031
GADD45A	-2.3	0.631	1	-0.36	0.992	0.98	-2.66	1032
NEUROG3	0.12	0.988	0.963	-2.78	0.443	1	-2.66	1033
CILP	-1.31	0.988	0.999	-1.34	0.986	1	-2.65	1034
MTG2	-2.47	0.539	1	-0.18	0.992	0.979	-2.65	1035
ABCC2	-0.84	0.988	0.986	-1.81	0.904	1	-2.65	1036
DGCR8	-1.4	0.988	0.999	-1.25	0.992	0.998	-2.65	1037
GPATCH3	-1.65	0.921	1	-1	0.992	0.994	-2.65	1038
MED17	-1.22	0.988	0.996	-1.43	0.978	1	-2.65	1039
SCAND1	-1.78	0.861	1	-0.87	0.992	0.989	-2.65	1040
SLC6A1	-1.48	0.978	1	-1.17	0.992	0.997	-2.65	1041
BET1L	0.06	0.988	0.963	-2.7	0.475	1	-2.64	1042
DMTN	-0.89	0.988	0.987	-1.75	0.906	1	-2.64	1043
LECT1	-1.06	0.988	0.99	-1.58	0.927	1	-2.64	1044
MRPS18B	-1.76	0.869	1	-0.88	0.992	0.989	-2.64	1045
STOML1	-1.76	0.868	1	-0.88	0.992	0.989	-2.64	1046
ZNF200	-0.88	0.988	0.987	-1.76	0.906	1	-2.64	1047
FAM160B2	-1.7	0.89	1	-0.94	0.992	0.992	-2.64	1048
FKBPL	-1.41	0.988	0.999	-1.23	0.992	0.998	-2.64	1049
INHA	-0.95	0.988	0.989	-1.69	0.906	1	-2.64	1050
MED10	-1.49	0.978	1	-1.15	0.992	0.997	-2.64	1051
MYEOV2	0.16	0.988	0.963	-2.8	0.431	1	-2.64	1052
MYL6	-1.4	0.988	0.999	-1.24	0.992	0.998	-2.64	1053
PCNXL4	-0.55	0.988	0.981	-2.09	0.816	1	-2.64	1054
PSMA3	-2.57	0.479	1	-0.07	0.992	0.978	-2.64	1055
RGS3	-1.67	0.906	1	-0.97	0.992	0.993	-2.64	1056
BCAR3	-1.04	0.988	0.99	-1.59	0.927	1	-2.63	1057
CTNNA3	-0.75	0.988	0.983	-1.88	0.882	1	-2.63	1058
FGB	-0.08	0.988	0.963	-2.55	0.596	1	-2.63	1059
HTR7	-0.95	0.988	0.989	-1.68	0.906	1	-2.63	1060
KCMF1	-3.51	0.104	1	0.88	0.992	0.976	-2.63	1061
MAN2B1	-1.3	0.988	0.999	-1.33	0.986	1	-2.63	1062
MR1	-0.82	0.988	0.986	-1.81	0.904	1	-2.63	1063
MRI1	-0.75	0.988	0.983	-1.88	0.882	1	-2.63	1064
RMND1	-2.56	0.481	1	-0.07	0.992	0.978	-2.63	1065
SLC19A2	-1.06	0.988	0.99	-1.57	0.927	1	-2.63	1066
ST3GAL1	-1.15	0.988	0.994	-1.48	0.963	1	-2.63	1067
TTC1	-2.28	0.647	1	-0.35	0.992	0.98	-2.63	1068
ZMAT5	-1.29	0.988	0.999	-1.34	0.986	1	-2.63	1069
AXIN1	-0.73	0.988	0.983	-1.89	0.881	1	-2.62	1070
BAZ1B	-0.83	0.988	0.986	-1.79	0.904	1	-2.62	1071
KBTBD4	-0.45	0.988	0.977	-2.17	0.785	1	-2.62	1072
LPIN3	-0.87	0.988	0.987	-1.75	0.906	1	-2.62	1073
NUS1	-1.16	0.988	0.994	-1.46	0.966	1	-2.62	1074
PRDX5	-1.74	0.87	1	-0.88	0.992	0.989	-2.62	1075
SAMD9L	-1.8	0.857	1	-0.82	0.992	0.989	-2.62	1076
SRSF9	-1.02	0.988	0.99	-1.6	0.925	1	-2.62	1077
ZNF648	-2.15	0.713	1	-0.47	0.992	0.983	-2.62	1078
CYP2E1	-1.27	0.988	0.998	-1.34	0.986	1	-2.61	1079
KCNK2	0.82	0.988	0.963	-3.43	0.162	1	-2.61	1080
PAGR1	-0.8	0.988	0.985	-1.81	0.904	1	-2.61	1081
RPL7	-1.09	0.988	0.991	-1.52	0.952	1	-2.61	1082
SEMA4B	-1.87	0.83	1	-0.74	0.992	0.988	-2.61	1083
SIX1	-0.77	0.988	0.984	-1.84	0.904	1	-2.61	1084
ZNF296	-0.51	0.988	0.98	-2.1	0.816	1	-2.61	1085
CMTM8	-1.64	0.924	1	-0.97	0.992	0.993	-2.61	1086
RNF125	-0.67	0.988	0.982	-1.94	0.854	1	-2.61	1087
PDK1	-1.23	0.988	0.996	-1.37	0.984	1	-2.6	1088
SF3B4	-1.09	0.988	0.992	-1.51	0.952	1	-2.6	1089
TAF6L	-1.84	0.843	1	-0.76	0.992	0.989	-2.6	1090
TLE2	-1.87	0.83	1	-0.73	0.992	0.988	-2.6	1091
TUBGCP2	-1.24	0.988	0.997	-1.36	0.986	1	-2.6	1092
HERC4	-0.32	0.988	0.972	-2.28	0.758	1	-2.6	1093
NUMBL	-0.94	0.988	0.989	-1.66	0.906	1	-2.6	1094
RAB11FIP4	-1.44	0.988	1	-1.16	0.992	0.997	-2.6	1095
NCALD	-2.66	0.443	1	0.07	0.992	0.976	-2.59	1096
CALML3	-1.45	0.988	1	-1.14	0.992	0.996	-2.59	1097
GLYR1	-1.88	0.83	1	-0.71	0.992	0.987	-2.59	1098
GPR85	-0.26	0.988	0.97	-2.33	0.745	1	-2.59	1099
ILF3	-0.93	0.988	0.988	-1.66	0.906	1	-2.59	1100
KLHL17	-1.48	0.978	1	-1.11	0.992	0.996	-2.59	1101
MOB1A	-1.88	0.829	1	-0.71	0.992	0.987	-2.59	1102
PCSK1N	-0.91	0.988	0.987	-1.68	0.906	1	-2.59	1103
PPT1	-1.74	0.871	1	-0.85	0.992	0.989	-2.59	1104
S100G	-1.52	0.975	1	-1.07	0.992	0.996	-2.59	1105
TRMT10C	-1.47	0.978	1	-1.12	0.992	0.996	-2.59	1106
ANKS1B	-0.75	0.988	0.983	-1.83	0.904	1	-2.58	1107
DKC1	-0.47	0.988	0.978	-2.11	0.816	1	-2.58	1108
FBXO3	-1.42	0.988	1	-1.16	0.992	0.997	-2.58	1109
GLRB	-1.77	0.866	1	-0.81	0.992	0.989	-2.58	1110
MATN1	-0.35	0.988	0.972	-2.23	0.773	1	-2.58	1111
SLC5A7	-1.94	0.801	1	-0.64	0.992	0.987	-2.58	1112
SPCS2	-2.25	0.658	1	-0.33	0.992	0.98	-2.58	1113
SSBP1	-1.81	0.854	1	-0.77	0.992	0.989	-2.58	1114
TAF1D	-1.46	0.988	1	-1.12	0.992	0.996	-2.58	1115
TNFSF13	-1.43	0.988	1	-1.15	0.992	0.997	-2.58	1116
USPL1	-0.79	0.988	0.984	-1.79	0.904	1	-2.58	1117
ZP2	-1.47	0.979	1	-1.11	0.992	0.996	-2.58	1118
C17orf66	-1.07	0.988	0.99	-1.5	0.954	1	-2.57	1119
CDC73	-1.36	0.988	0.999	-1.21	0.992	0.997	-2.57	1120
KCNIP2	-0.75	0.988	0.983	-1.82	0.904	1	-2.57	1121
PATL1	-1.47	0.978	1	-1.1	0.992	0.996	-2.57	1122
SYVN1	-1.59	0.944	1	-0.98	0.992	0.993	-2.57	1123
TOX	0.13	0.988	0.963	-2.7	0.475	1	-2.57	1124
ARSF	-1.89	0.829	1	-0.68	0.992	0.987	-2.57	1125
DNASE1L1	-0.61	0.988	0.981	-1.96	0.854	1	-2.57	1126
GABPB1	-1.16	0.988	0.994	-1.41	0.98	1	-2.57	1127
MRPS33	-1.88	0.829	1	-0.69	0.992	0.987	-2.57	1128
MSI2	-0.5	0.988	0.98	-2.07	0.816	1	-2.57	1129
ZNF17	-0.07	0.988	0.963	-2.5	0.614	1	-2.57	1130
IFNGR2	-1.54	0.96	1	-1.02	0.992	0.994	-2.56	1131
LGALSL	-0.71	0.988	0.983	-1.85	0.9	1	-2.56	1132
NEU4	-1.52	0.975	1	-1.04	0.992	0.995	-2.56	1133
PNLDC1	-0.93	0.988	0.988	-1.63	0.911	1	-2.56	1134
PRMT2	-1.06	0.988	0.99	-1.5	0.954	1	-2.56	1135
SMPDL3B	-1.65	0.913	1	-0.91	0.992	0.99	-2.56	1136
SNPH	-1.04	0.988	0.99	-1.52	0.952	1	-2.56	1137
STAG1	-2.31	0.631	1	-0.25	0.992	0.98	-2.56	1138
ZNF569	-0.37	0.988	0.973	-2.19	0.773	1	-2.56	1139
FUZ	-1.43	0.988	1	-1.13	0.992	0.996	-2.56	1140
CDCA3	-2.2	0.691	1	-0.35	0.992	0.98	-2.55	1141
PLK2	-1.87	0.83	1	-0.68	0.992	0.987	-2.55	1142
ABHD11	-1.29	0.988	0.999	-1.26	0.992	0.999	-2.55	1143
DAPK2	-1.66	0.907	1	-0.89	0.992	0.99	-2.55	1144
FAM60A	-1.06	0.988	0.99	-1.49	0.954	1	-2.55	1145
GOLGA4	-1.93	0.801	1	-0.62	0.992	0.987	-2.55	1146
IKZF1	-0.09	0.988	0.963	-2.46	0.652	1	-2.55	1147
INTS10	-0.87	0.988	0.987	-1.68	0.906	1	-2.55	1148
NKTR	-2.28	0.647	1	-0.27	0.992	0.98	-2.55	1149
PTRH1	-0.83	0.988	0.986	-1.72	0.906	1	-2.55	1150
SERPING1	-0.96	0.988	0.989	-1.59	0.927	1	-2.55	1151
VAMP5	-1.18	0.988	0.995	-1.37	0.984	1	-2.55	1152
AHR	-1.42	0.988	1	-1.12	0.992	0.996	-2.54	1153
ARHGEF11	-1.33	0.988	0.999	-1.21	0.992	0.997	-2.54	1154
ELP4	-1.38	0.988	0.999	-1.16	0.992	0.997	-2.54	1155
ERCC3	-1.67	0.907	1	-0.87	0.992	0.989	-2.54	1156
FAM71E2	-0.88	0.988	0.987	-1.66	0.906	1	-2.54	1157
H6PD	-0.58	0.988	0.981	-1.96	0.854	1	-2.54	1158
LZTS2	-1.7	0.89	1	-0.84	0.992	0.989	-2.54	1159
METRNL	-1.48	0.978	1	-1.06	0.992	0.996	-2.54	1160
OTUD5	-2.48	0.539	1	-0.06	0.992	0.978	-2.54	1161
PCDHGA10	-0.73	0.988	0.983	-1.81	0.904	1	-2.54	1162
POU1F1	0.12	0.988	0.963	-2.66	0.514	1	-2.54	1163
PSMC5	-2.04	0.758	1	-0.5	0.992	0.984	-2.54	1164
RAD54L2	-1.03	0.988	0.99	-1.51	0.952	1	-2.54	1165
RIT1	-0.94	0.988	0.989	-1.6	0.925	1	-2.54	1166
SEL1L	-2.82	0.333	1	0.28	0.992	0.976	-2.54	1167
YRDC	-1.62	0.937	1	-0.92	0.992	0.99	-2.54	1168
ZNF24	-0.82	0.988	0.986	-1.72	0.906	1	-2.54	1169
ADAMTSL2	-1.45	0.988	1	-1.08	0.992	0.996	-2.53	1170
CTSB	-1.53	0.967	1	-1	0.992	0.994	-2.53	1171
DDB1	-1.47	0.978	1	-1.06	0.992	0.996	-2.53	1172
KCTD19	-1.23	0.988	0.996	-1.3	0.992	1	-2.53	1173
LARS	-1.74	0.871	1	-0.79	0.992	0.989	-2.53	1174
POLB	-1.43	0.988	1	-1.1	0.992	0.996	-2.53	1175
SLC30A3	-0.14	0.988	0.963	-2.39	0.705	1	-2.53	1176
SLC4A8	-1.82	0.853	1	-0.71	0.992	0.987	-2.53	1177
C16orf91	-0.84	0.988	0.986	-1.69	0.906	1	-2.53	1178
HAVCR2	-0.48	0.988	0.979	-2.05	0.816	1	-2.53	1179
INO80	-0.44	0.988	0.977	-2.09	0.816	1	-2.53	1180
OVGP1	-1.4	0.988	0.999	-1.13	0.992	0.996	-2.53	1181
SMAD3	-0.9	0.988	0.987	-1.63	0.911	1	-2.53	1182
TNFSF15	-2.01	0.774	1	-0.52	0.992	0.985	-2.53	1183
CTPS2	-1.49	0.978	1	-1.03	0.992	0.995	-2.52	1184
GNS	-1.48	0.978	1	-1.04	0.992	0.995	-2.52	1185
HS3ST3B1	-1.1	0.988	0.992	-1.42	0.978	1	-2.52	1186
KIAA0020	-3.17	0.178	1	0.65	0.992	0.976	-2.52	1187
KIRREL3	-0.84	0.988	0.986	-1.68	0.906	1	-2.52	1188
KRTAP19-7	-1.62	0.937	1	-0.9	0.992	0.99	-2.52	1189
OAZ2	-1.82	0.854	1	-0.7	0.992	0.987	-2.52	1190
POLR2K	-1.1	0.988	0.992	-1.42	0.978	1	-2.52	1191
PSAP	-0.85	0.988	0.986	-1.67	0.906	1	-2.52	1192
SLC16A6	-0.23	0.988	0.969	-2.29	0.758	1	-2.52	1193
SLC7A4	-2.3	0.631	1	-0.22	0.992	0.979	-2.52	1194
ZMYND11	-0.91	0.988	0.987	-1.61	0.922	1	-2.52	1195
CDK11A	-0.37	0.988	0.973	-2.14	0.816	1	-2.51	1196
GPR32	-1.58	0.949	1	-0.93	0.992	0.99	-2.51	1197
ADAD1	-2.13	0.72	1	-0.38	0.992	0.98	-2.51	1198
B3GNTL1	-1.3	0.988	0.999	-1.21	0.992	0.997	-2.51	1199
CCDC163P	-0.79	0.988	0.984	-1.72	0.906	1	-2.51	1200
DDX6	-1.33	0.988	0.999	-1.18	0.992	0.997	-2.51	1201
DEK	-1.71	0.884	1	-0.8	0.992	0.989	-2.51	1202
EFCAB6	-1.79	0.858	1	-0.72	0.992	0.987	-2.51	1203
ELP2	-1.8	0.855	1	-0.71	0.992	0.987	-2.51	1204
FXN	-0.54	0.988	0.981	-1.97	0.854	1	-2.51	1205
LDLRAP1	-1.13	0.988	0.993	-1.38	0.984	1	-2.51	1206
MRFAP1	-0.13	0.988	0.963	-2.38	0.718	1	-2.51	1207
PIEZO1	-2.3	0.631	1	-0.21	0.992	0.979	-2.51	1208
PRPF40B	-0.98	0.988	0.989	-1.53	0.947	1	-2.51	1209
TMEM229B	-1.57	0.95	1	-0.94	0.992	0.992	-2.51	1210
UBE2G1	-0.83	0.988	0.986	-1.68	0.906	1	-2.51	1211
UBTF	-1.16	0.988	0.995	-1.35	0.986	1	-2.51	1212
ZNRF2	-1.91	0.813	1	-0.6	0.992	0.987	-2.51	1213
B4GALNT4	-1.2	0.988	0.995	-1.3	0.992	1	-2.5	1214
CCNDBP1	-0.95	0.988	0.989	-1.55	0.938	1	-2.5	1215
DEFA5	-0.62	0.988	0.982	-1.88	0.882	1	-2.5	1216
INF2	-0.99	0.988	0.989	-1.51	0.952	1	-2.5	1217
KLF3	-0.86	0.988	0.987	-1.64	0.908	1	-2.5	1218
LRRC45	-0.58	0.988	0.981	-1.92	0.864	1	-2.5	1219
OR52D1	-1.15	0.988	0.994	-1.35	0.986	1	-2.5	1220
PSMB9	-0.43	0.988	0.976	-2.07	0.816	1	-2.5	1221
PYDC2	-1.51	0.978	1	-0.99	0.992	0.994	-2.5	1222
RNF43	-0.98	0.988	0.989	-1.52	0.95	1	-2.5	1223
SLC6A11	-1.56	0.957	1	-0.94	0.992	0.992	-2.5	1224
SRXN1	-1.16	0.988	0.994	-1.34	0.986	1	-2.5	1225
TMEM99	-2.44	0.564	1	-0.06	0.992	0.978	-2.5	1226
TNFRSF6B	-0.29	0.988	0.972	-2.21	0.773	1	-2.5	1227
ZZEF1	-1.15	0.988	0.994	-1.35	0.986	1	-2.5	1228
B3GAT3	-1.12	0.988	0.993	-1.37	0.985	1	-2.49	1229
CIITA	-1.27	0.988	0.998	-1.22	0.992	0.998	-2.49	1230
FBXW9	-1.13	0.988	0.993	-1.36	0.986	1	-2.49	1231
LRRCC1	-1.05	0.988	0.99	-1.44	0.973	1	-2.49	1232
RAD23B	-1.87	0.83	1	-0.62	0.992	0.987	-2.49	1233
RGS7BP	-0.53	0.988	0.981	-1.96	0.854	1	-2.49	1234
RPS21	-1	0.988	0.99	-1.49	0.956	1	-2.49	1235
SETD1A	-1.3	0.988	0.999	-1.19	0.992	0.997	-2.49	1236
SORL1	-0.77	0.988	0.984	-1.72	0.906	1	-2.49	1237
FAT3	-1.64	0.921	1	-0.85	0.992	0.989	-2.49	1238
NDN	-2.99	0.239	1	0.51	0.992	0.976	-2.48	1239
SF3B3	-1.36	0.988	0.999	-1.12	0.992	0.996	-2.48	1240
CISD1	-0.98	0.988	0.989	-1.5	0.954	1	-2.48	1241
GPR61	-0.69	0.988	0.983	-1.79	0.904	1	-2.48	1242
HLX	-0.77	0.988	0.984	-1.71	0.906	1	-2.48	1243
MAOA	-1.08	0.988	0.991	-1.4	0.98	1	-2.48	1244
MARCKS	-1.69	0.895	1	-0.79	0.992	0.989	-2.48	1245
MEIS3	-0.85	0.988	0.987	-1.63	0.911	1	-2.48	1246
POLR3F	-0.78	0.988	0.984	-1.7	0.906	1	-2.48	1247
PPP3R2	-0.67	0.988	0.982	-1.81	0.904	1	-2.48	1248
SYNGR3	-1.62	0.937	1	-0.86	0.992	0.989	-2.48	1249
FAM227B	-2.14	0.717	1	-0.33	0.992	0.98	-2.47	1250
GALNT4	-0.89	0.988	0.987	-1.58	0.927	1	-2.47	1251
LRRC18	-0.25	0.988	0.97	-2.22	0.773	1	-2.47	1252
LY6K	-0.6	0.988	0.981	-1.87	0.89	1	-2.47	1253
MAP4	-1.83	0.846	1	-0.64	0.992	0.987	-2.47	1254
OR1N1	-0.39	0.988	0.975	-2.08	0.816	1	-2.47	1255
PELO	-2.06	0.753	1	-0.41	0.992	0.98	-2.47	1256
POLQ	-0.92	0.988	0.987	-1.55	0.938	1	-2.47	1257
GPAM	-0.84	0.988	0.986	-1.63	0.911	1	-2.47	1258
GTF2I	-1.67	0.907	1	-0.8	0.992	0.989	-2.47	1259
HOXA4	-0.07	0.988	0.963	-2.4	0.705	1	-2.47	1260
MS4A15	-1.21	0.988	0.995	-1.26	0.992	0.999	-2.47	1261
RBM8A	-1.32	0.988	0.999	-1.15	0.992	0.996	-2.47	1262
TRAPPC6A	-1.76	0.869	1	-0.71	0.992	0.987	-2.47	1263
ACTG1	-0.77	0.988	0.984	-1.69	0.906	1	-2.46	1264
BMP8A	-0.65	0.988	0.982	-1.81	0.904	1	-2.46	1265
CLDN16	-1.17	0.988	0.995	-1.29	0.992	1	-2.46	1266
DMKN	-0.52	0.988	0.98	-1.94	0.854	1	-2.46	1267
FGF21	-0.91	0.988	0.987	-1.55	0.936	1	-2.46	1268
GRAMD2	-1.62	0.935	1	-0.84	0.992	0.989	-2.46	1269
LENG8	-1.71	0.884	1	-0.75	0.992	0.989	-2.46	1270
LEPROT	-2	0.774	1	-0.46	0.992	0.982	-2.46	1271
MOGS	-1.36	0.988	0.999	-1.1	0.992	0.996	-2.46	1272
NMU	-0.91	0.988	0.987	-1.55	0.937	1	-2.46	1273
NPR3	-1.82	0.853	1	-0.64	0.992	0.987	-2.46	1274
NUCB1	-1.23	0.988	0.996	-1.23	0.992	0.998	-2.46	1275
POLE4	-2.74	0.382	1	0.28	0.992	0.976	-2.46	1276
PTHLH	-1.19	0.988	0.995	-1.27	0.992	0.999	-2.46	1277
RER1	-1.41	0.988	0.999	-1.05	0.992	0.995	-2.46	1278
SOBP	-0.91	0.988	0.987	-1.55	0.933	1	-2.46	1279
SPDL1	-1.32	0.988	0.999	-1.14	0.992	0.996	-2.46	1280
ACTA2	-1.82	0.853	1	-0.63	0.992	0.987	-2.45	1281
C7orf55	-1.76	0.869	1	-0.69	0.992	0.987	-2.45	1282
CCDC108	-1.09	0.988	0.992	-1.36	0.986	1	-2.45	1283
CHRNA5	-1.41	0.988	0.999	-1.04	0.992	0.995	-2.45	1284
CRLF3	-0.45	0.988	0.978	-2	0.843	1	-2.45	1285
CTAG2	-1.29	0.988	0.999	-1.16	0.992	0.997	-2.45	1286
DACH2	-0.43	0.988	0.976	-2.02	0.841	1	-2.45	1287
PANX1	-0.33	0.988	0.972	-2.12	0.816	1	-2.45	1288
PLD3	-1.39	0.988	0.999	-1.06	0.992	0.996	-2.45	1289
TERF2	-1.33	0.988	0.999	-1.12	0.992	0.996	-2.45	1290
VCPIP1	-1.83	0.846	1	-0.62	0.992	0.987	-2.45	1291
CNTN6	-0.09	0.988	0.963	-2.36	0.723	1	-2.45	1292
WSB1	-2.07	0.752	1	-0.38	0.992	0.98	-2.45	1293
GAS2	-1.08	0.988	0.99	-1.36	0.986	1	-2.44	1294
C1orf53	-1.38	0.988	0.999	-1.06	0.992	0.996	-2.44	1295
CAGE1	-2.39	0.59	1	-0.05	0.992	0.978	-2.44	1296
GPRIN2	-1.02	0.988	0.99	-1.42	0.978	1	-2.44	1297
MLKL	-1.02	0.988	0.99	-1.42	0.979	1	-2.44	1298
MMS19	-1.39	0.988	0.999	-1.05	0.992	0.995	-2.44	1299
PCSK4	-1.46	0.988	1	-0.98	0.992	0.994	-2.44	1300
SAFB	-0.64	0.988	0.982	-1.8	0.904	1	-2.44	1301
SPOP	-0.77	0.988	0.984	-1.67	0.906	1	-2.44	1302
TCEB2	-1.19	0.988	0.995	-1.25	0.992	0.999	-2.44	1303
TRPC5	-0.55	0.988	0.981	-1.89	0.88	1	-2.44	1304
TXNDC15	-0.04	0.988	0.963	-2.4	0.705	1	-2.44	1305
ZNF526	-1.22	0.988	0.996	-1.22	0.992	0.998	-2.44	1306
BCL11A	-0.23	0.988	0.968	-2.2	0.773	1	-2.43	1307
GDAP1	-0.82	0.988	0.985	-1.61	0.912	1	-2.43	1308
LOXL1	-1.51	0.978	1	-0.92	0.992	0.99	-2.43	1309
MLLT1	-1.33	0.988	0.999	-1.1	0.992	0.996	-2.43	1310
MRPL38	-1.57	0.953	1	-0.86	0.992	0.989	-2.43	1311
MZB1	-0.83	0.988	0.986	-1.6	0.927	1	-2.43	1312
XPR1	-0.65	0.988	0.982	-1.78	0.906	1	-2.43	1313
AAK1	0.28	0.988	0.963	-2.71	0.475	1	-2.43	1314
BARX1	-1.44	0.988	1	-0.99	0.992	0.994	-2.43	1315
C1orf101	-0.76	0.988	0.983	-1.67	0.906	1	-2.43	1316
C2CD2	-0.98	0.988	0.989	-1.45	0.972	1	-2.43	1317
CHIA	-1.54	0.96	1	-0.88	0.992	0.989	-2.42	1318
CLCN2	-1.09	0.988	0.992	-1.33	0.986	1	-2.42	1319
CLDN17	-1.87	0.83	1	-0.55	0.992	0.987	-2.42	1320
EZR	-1.64	0.921	1	-0.78	0.992	0.989	-2.42	1321
GABRA6	-1.58	0.946	1	-0.84	0.992	0.989	-2.42	1322
KIR3DL3	-1.73	0.876	1	-0.69	0.992	0.987	-2.42	1323
LRRC29	-1.8	0.855	1	-0.62	0.992	0.987	-2.42	1324
NOP56	-0.21	0.988	0.967	-2.21	0.773	1	-2.42	1325
NXT1	-2.52	0.51	1	0.1	0.992	0.976	-2.42	1326
PGBD3	-0.72	0.988	0.983	-1.7	0.906	1	-2.42	1327
PLA2G3	-1.79	0.858	1	-0.63	0.992	0.987	-2.42	1328
PPP5C	-0.94	0.988	0.989	-1.48	0.96	1	-2.42	1329
SNAPC2	-1	0.988	0.99	-1.42	0.978	1	-2.42	1330
SNRPD1	-0.8	0.988	0.985	-1.62	0.912	1	-2.42	1331
ZBTB44	-1.53	0.975	1	-0.89	0.992	0.99	-2.42	1332
ZNF140	-1.42	0.988	1	-1	0.992	0.994	-2.42	1333
ZNF146	-1.39	0.988	0.999	-1.03	0.992	0.995	-2.42	1334
C7orf25	-2.39	0.59	1	-0.02	0.992	0.977	-2.41	1335
CREB1	-1.83	0.853	1	-0.58	0.992	0.987	-2.41	1336
DNAJC10	-0.43	0.988	0.977	-1.98	0.854	1	-2.41	1337
FAM78A	-0.92	0.988	0.987	-1.49	0.955	1	-2.41	1338
FBRS	-0.98	0.988	0.989	-1.43	0.978	1	-2.41	1339
GRIN3B	-0.22	0.988	0.968	-2.19	0.773	1	-2.41	1340
KIAA1984	0.71	0.988	0.963	-3.12	0.284	1	-2.41	1341
LRRC14	-1.21	0.988	0.995	-1.2	0.992	0.997	-2.41	1342
MARVELD2	-0.37	0.988	0.973	-2.04	0.825	1	-2.41	1343
MYO1F	-0.17	0.988	0.965	-2.24	0.773	1	-2.41	1344
NDUFS7	-2.1	0.729	1	-0.31	0.992	0.98	-2.41	1345
NENF	-1.1	0.988	0.992	-1.31	0.99	1	-2.41	1346
NMS	-2.27	0.649	1	-0.14	0.992	0.978	-2.41	1347
ZNF225	-1.15	0.988	0.994	-1.26	0.992	0.999	-2.41	1348
ZNF460	-0.33	0.988	0.972	-2.08	0.816	1	-2.41	1349
C16orf59	-2.14	0.717	1	-0.26	0.992	0.98	-2.4	1350
LRRC23	-1.11	0.988	0.992	-1.29	0.992	1	-2.4	1351
SUSD1	-0.55	0.988	0.981	-1.85	0.897	1	-2.4	1352
YTHDF1	-1.31	0.988	0.999	-1.09	0.992	0.996	-2.4	1353
AGBL4	-0.95	0.988	0.989	-1.45	0.971	1	-2.4	1354
AQPEP	-1.98	0.785	1	-0.42	0.992	0.98	-2.4	1355
CRIP3	-0.09	0.988	0.963	-2.31	0.754	1	-2.4	1356
LGALS1	-0.89	0.988	0.987	-1.51	0.952	1	-2.4	1357
LGMN	-2.3	0.631	1	-0.1	0.992	0.978	-2.4	1358
PPCS	-2.3	0.631	1	-0.1	0.992	0.978	-2.4	1359
SLC7A6OS	-1.38	0.988	0.999	-1.02	0.992	0.994	-2.4	1360
UBE3D	-1.23	0.988	0.996	-1.17	0.992	0.997	-2.4	1361
CLPP	-2.1	0.728	1	-0.29	0.992	0.98	-2.39	1362
FAM154B	-1.36	0.988	0.999	-1.03	0.992	0.995	-2.39	1363
IFITM1	-0.65	0.988	0.982	-1.74	0.906	1	-2.39	1364
IL2RB	-1.06	0.988	0.99	-1.33	0.986	1	-2.39	1365
KIAA1024L	-1.12	0.988	0.992	-1.27	0.992	0.999	-2.39	1366
MAB21L1	-1.57	0.953	1	-0.82	0.992	0.989	-2.39	1367
MMEL1	-1.04	0.988	0.99	-1.35	0.986	1	-2.39	1368
MRC2	-1.74	0.87	1	-0.65	0.992	0.987	-2.39	1369
MRPS2	-1.6	0.942	1	-0.79	0.992	0.989	-2.39	1370
NUP50	-1.32	0.988	0.999	-1.07	0.992	0.996	-2.39	1371
OTUD1	-1.86	0.831	1	-0.53	0.992	0.986	-2.39	1372
SSU72	-2.6	0.462	1	0.21	0.992	0.976	-2.39	1373
TCOF1	-1.75	0.87	1	-0.64	0.992	0.987	-2.39	1374
COL11A1	-1.22	0.988	0.996	-1.17	0.992	0.997	-2.39	1375
GNA13	-0.05	0.988	0.963	-2.34	0.736	1	-2.39	1376
NLE1	-0.69	0.988	0.983	-1.7	0.906	1	-2.39	1377
OR2F1	-0.7	0.988	0.983	-1.69	0.906	1	-2.39	1378
PLEKHM3	-1.43	0.988	1	-0.96	0.992	0.993	-2.39	1379
SEC14L3	-0.94	0.988	0.989	-1.45	0.97	1	-2.39	1380
TENM4	-0.74	0.988	0.983	-1.65	0.906	1	-2.39	1381
BRD1	-0.55	0.988	0.981	-1.83	0.904	1	-2.38	1382
CACNA1B	-0.97	0.988	0.989	-1.41	0.98	1	-2.38	1383
CPSF6	-1.22	0.988	0.996	-1.16	0.992	0.997	-2.38	1384
HIPK3	-1.47	0.978	1	-0.91	0.992	0.99	-2.38	1385
KIF4A	-0.9	0.988	0.987	-1.48	0.963	1	-2.38	1386
KRT4	-0.5	0.988	0.979	-1.88	0.882	1	-2.38	1387
LSM12	-1.31	0.988	0.999	-1.07	0.992	0.996	-2.38	1388
MUC4	-0.24	0.988	0.969	-2.14	0.816	1	-2.38	1389
OR13C4	-1.04	0.988	0.99	-1.34	0.986	1	-2.38	1390
RRM2	-0.39	0.988	0.975	-1.99	0.843	1	-2.38	1391
SMC4	-0.78	0.988	0.984	-1.6	0.925	1	-2.38	1392
SNRPC	-2.08	0.752	1	-0.3	0.992	0.98	-2.38	1393
STAG2	-0.53	0.988	0.981	-1.85	0.897	1	-2.38	1394
ZNF823	-1.43	0.988	1	-0.95	0.992	0.993	-2.38	1395
CARTPT	-1.28	0.988	0.999	-1.09	0.992	0.996	-2.37	1396
COL15A1	-1.52	0.975	1	-0.85	0.992	0.989	-2.37	1397
DNAJC27	-1.25	0.988	0.998	-1.12	0.992	0.996	-2.37	1398
GBAS	-1.36	0.988	0.999	-1.01	0.992	0.994	-2.37	1399
HIP1R	-0.27	0.988	0.971	-2.1	0.816	1	-2.37	1400
HORMAD1	-1.17	0.988	0.995	-1.2	0.992	0.997	-2.37	1401
KCTD14	-1.46	0.988	1	-0.91	0.992	0.99	-2.37	1402
PAFAH1B3	-1.76	0.87	1	-0.61	0.992	0.987	-2.37	1403
POLA2	-1.77	0.865	1	-0.6	0.992	0.987	-2.37	1404
STARD7	-1.19	0.988	0.995	-1.18	0.992	0.997	-2.37	1405
TMC2	-1.72	0.882	1	-0.65	0.992	0.987	-2.37	1406
VSX2	-1.37	0.988	0.999	-1	0.992	0.994	-2.37	1407
ZNF488	-1.27	0.988	0.998	-1.1	0.992	0.996	-2.37	1408
SMARCAL1	-2.51	0.517	1	0.14	0.992	0.976	-2.37	1409
INS	-1.59	0.944	1	-0.77	0.992	0.989	-2.36	1410
ITIH4	-1.35	0.988	0.999	-1.01	0.992	0.994	-2.36	1411
MAGEC3	-2.47	0.539	1	0.11	0.992	0.976	-2.36	1412
ME2	-0.76	0.988	0.983	-1.6	0.927	1	-2.36	1413
RTP1	-0.74	0.988	0.983	-1.62	0.912	1	-2.36	1414
ZCCHC3	-1.59	0.944	1	-0.77	0.992	0.989	-2.36	1415
ARSI	-0.64	0.988	0.982	-1.72	0.906	1	-2.36	1416
ASB8	-1.14	0.988	0.994	-1.22	0.992	0.997	-2.36	1417
CCM2L	-1.52	0.975	1	-0.84	0.992	0.989	-2.36	1418
GATC	-0.07	0.988	0.963	-2.29	0.758	1	-2.36	1419
MROH7	-0.9	0.988	0.987	-1.46	0.966	1	-2.36	1420
RBM28	-1.39	0.988	0.999	-0.97	0.992	0.993	-2.36	1421
SPDYE3	-1.65	0.921	1	-0.71	0.992	0.987	-2.36	1422
TMPRSS3	-0.83	0.988	0.986	-1.53	0.947	1	-2.36	1423
ASB16	-0.16	0.988	0.965	-2.19	0.773	1	-2.35	1424
CARKD	-0.49	0.988	0.979	-1.86	0.896	1	-2.35	1425
DCK	-0.87	0.988	0.987	-1.48	0.962	1	-2.35	1426
EMD	-0.93	0.988	0.988	-1.42	0.979	1	-2.35	1427
FAM129B	-1.59	0.944	1	-0.76	0.992	0.989	-2.35	1428
KIAA1324	-0.54	0.988	0.981	-1.81	0.904	1	-2.35	1429
MAP3K7CL	-2.19	0.7	1	-0.16	0.992	0.979	-2.35	1430
NTS	-2.2	0.699	1	-0.15	0.992	0.978	-2.35	1431
STK11	-0.06	0.988	0.963	-2.29	0.758	1	-2.35	1432
TMEM64	-1.5	0.978	1	-0.85	0.992	0.989	-2.35	1433
VGLL1	-1.02	0.988	0.99	-1.33	0.986	1	-2.35	1434
BDKRB1	-1.63	0.93	1	-0.72	0.992	0.987	-2.35	1435
ACBD6	-0.64	0.988	0.982	-1.7	0.906	1	-2.34	1436
ARID5B	-1.24	0.988	0.997	-1.1	0.992	0.996	-2.34	1437
ASCL1	-0.85	0.988	0.987	-1.49	0.956	1	-2.34	1438
CCDC147	-1.16	0.988	0.994	-1.18	0.992	0.997	-2.34	1439
CRISP3	-1.84	0.841	1	-0.5	0.992	0.984	-2.34	1440
GLIPR1	-1.59	0.944	1	-0.75	0.992	0.989	-2.34	1441
MBD3	-0.63	0.988	0.982	-1.71	0.906	1	-2.34	1442
MICU3	-1.07	0.988	0.99	-1.27	0.992	0.999	-2.34	1443
NCOR1	-1.08	0.988	0.991	-1.26	0.992	0.999	-2.34	1444
NHLRC4	-1.73	0.88	1	-0.61	0.992	0.987	-2.34	1445
PDK3	-1.78	0.865	1	-0.56	0.992	0.987	-2.34	1446
RPRD2	-2.4	0.585	1	0.06	0.992	0.976	-2.34	1447
SNRPD3	-2.36	0.606	1	0.02	0.992	0.976	-2.34	1448
TEN1	-2.15	0.713	1	-0.19	0.992	0.979	-2.34	1449
VKORC1L1	-2.46	0.551	1	0.12	0.992	0.976	-2.34	1450
ZMYND12	-0.97	0.988	0.989	-1.37	0.984	1	-2.34	1451
BPIFB3	-1.37	0.988	0.999	-0.96	0.992	0.993	-2.33	1452
C10orf90	-0.89	0.988	0.987	-1.44	0.973	1	-2.33	1453
C15orf60	-1.62	0.937	1	-0.71	0.992	0.987	-2.33	1454
C8orf49	-0.24	0.988	0.969	-2.09	0.816	1	-2.33	1455
CSNK1D	-1.3	0.988	0.999	-1.03	0.992	0.995	-2.33	1456
FABP2	-1.98	0.789	1	-0.35	0.992	0.98	-2.33	1457
HIST1H1T	0.04	0.988	0.963	-2.37	0.718	1	-2.33	1458
IL18R1	-0.78	0.988	0.984	-1.55	0.933	1	-2.33	1459
KCNRG	-1.16	0.988	0.994	-1.17	0.992	0.997	-2.33	1460
KHDC1	-1.93	0.801	1	-0.4	0.992	0.98	-2.33	1461
SBDS	-1.13	0.988	0.994	-1.2	0.992	0.997	-2.33	1462
TMEM132C	-1.55	0.959	1	-0.78	0.992	0.989	-2.33	1463
TMEM205	-1.58	0.949	1	-0.75	0.992	0.989	-2.33	1464
TRAIP	-1.67	0.907	1	-0.66	0.992	0.987	-2.33	1465
TYW1	-1.03	0.988	0.99	-1.3	0.992	1	-2.33	1466
NDUFA1	-2.78	0.356	1	0.45	0.992	0.976	-2.33	1467
ATP5J	-1.31	0.988	0.999	-1.01	0.992	0.994	-2.32	1468
C10orf67	-1.08	0.988	0.991	-1.24	0.992	0.998	-2.32	1469
C9orf96	-0.75	0.988	0.983	-1.57	0.929	1	-2.32	1470
CXCL11	-1.55	0.958	1	-0.77	0.992	0.989	-2.32	1471
HPD	-1.06	0.988	0.99	-1.26	0.992	0.999	-2.32	1472
MMP13	-1.52	0.975	1	-0.8	0.992	0.989	-2.32	1473
S100B	-1.26	0.988	0.998	-1.06	0.992	0.996	-2.32	1474
SFPQ	-1.22	0.988	0.996	-1.1	0.992	0.996	-2.32	1475
ZNF652	-1.61	0.941	1	-0.71	0.992	0.987	-2.32	1476
ACPL2	-1.42	0.988	1	-0.9	0.992	0.99	-2.32	1477
CERS6	-0.01	0.988	0.963	-2.31	0.752	1	-2.32	1478
PRCC	-1.64	0.924	1	-0.68	0.992	0.987	-2.32	1479
STT3A	-1.15	0.988	0.994	-1.17	0.992	0.997	-2.32	1480
WAPAL	-1.95	0.801	1	-0.37	0.992	0.98	-2.32	1481
ACE	-1.5	0.978	1	-0.81	0.992	0.989	-2.31	1482
ACHE	-1.78	0.865	1	-0.53	0.992	0.986	-2.31	1483
ATRAID	-0.65	0.988	0.982	-1.66	0.906	1	-2.31	1484
DARS2	-1.59	0.944	1	-0.72	0.992	0.987	-2.31	1485
MUC2	-1.94	0.801	1	-0.37	0.992	0.98	-2.31	1486
PMPCA	-1.72	0.884	1	-0.59	0.992	0.987	-2.31	1487
RBM42	-0.76	0.988	0.984	-1.55	0.938	1	-2.31	1488
TATDN3	-1.41	0.988	0.999	-0.9	0.992	0.99	-2.31	1489
ZNF496	-1.22	0.988	0.996	-1.09	0.992	0.996	-2.31	1490
DEFA4	-1.16	0.988	0.994	-1.15	0.992	0.997	-2.31	1491
NUP107	-1.87	0.83	1	-0.43	0.992	0.981	-2.3	1492
AAGAB	-1.4	0.988	0.999	-0.9	0.992	0.99	-2.3	1493
ARRDC1	-1.69	0.895	1	-0.61	0.992	0.987	-2.3	1494
CACNA1D	-0.5	0.988	0.98	-1.8	0.904	1	-2.3	1495
CDC27	-1.61	0.941	1	-0.69	0.992	0.987	-2.3	1496
COG6	-1.66	0.907	1	-0.64	0.992	0.987	-2.3	1497
CTSK	-0.66	0.988	0.982	-1.64	0.907	1	-2.3	1498
EFCAB11	-0.96	0.988	0.989	-1.34	0.986	1	-2.3	1499
FASLG	-1.64	0.921	1	-0.66	0.992	0.987	-2.3	1500
HECW2	-1.05	0.988	0.99	-1.25	0.992	0.999	-2.3	1501
HSD17B6	-0.73	0.988	0.983	-1.57	0.93	1	-2.3	1502
LRRC15	-2.23	0.667	1	-0.07	0.992	0.978	-2.3	1503
MED14	-1.28	0.988	0.999	-1.02	0.992	0.995	-2.3	1504
SLC39A6	-1.33	0.988	0.999	-0.97	0.992	0.993	-2.3	1505
TRUB2	-1.65	0.915	1	-0.65	0.992	0.987	-2.3	1506
CEP290	-1.97	0.791	1	-0.32	0.992	0.98	-2.29	1507
CORT	-1.62	0.935	1	-0.67	0.992	0.987	-2.29	1508
DNAI1	-1.02	0.988	0.99	-1.27	0.992	0.999	-2.29	1509
GDF6	-0.8	0.988	0.985	-1.49	0.956	1	-2.29	1510
KAT7	-0.36	0.988	0.972	-1.93	0.862	1	-2.29	1511
KLRC4	-1.63	0.928	1	-0.66	0.992	0.987	-2.29	1512
MARCH9	-0.77	0.988	0.984	-1.52	0.951	1	-2.29	1513
MYOZ3	-1.41	0.988	0.999	-0.88	0.992	0.989	-2.29	1514
OR4C46	-2.3	0.631	1	0.01	0.992	0.976	-2.29	1515
ROBO1	-1.42	0.988	0.999	-0.87	0.992	0.989	-2.29	1516
SOAT2	-1.1	0.988	0.992	-1.19	0.992	0.997	-2.29	1517
THEMIS	-2.25	0.658	1	-0.04	0.992	0.977	-2.29	1518
ZNF334	-1.49	0.978	1	-0.8	0.992	0.989	-2.29	1519
AMBRA1	-2.49	0.526	1	0.21	0.992	0.976	-2.28	1520
BEX5	-0.81	0.988	0.985	-1.47	0.964	1	-2.28	1521
COX6C	-1.03	0.988	0.99	-1.25	0.992	0.998	-2.28	1522
GUCY2F	-1.03	0.988	0.99	-1.25	0.992	0.998	-2.28	1523
PCDH7	-1.85	0.832	1	-0.43	0.992	0.981	-2.28	1524
PHF3	-1.75	0.87	1	-0.53	0.992	0.985	-2.28	1525
SFRP5	-0.72	0.988	0.983	-1.56	0.93	1	-2.28	1526
BCR	-1.45	0.988	1	-0.83	0.992	0.989	-2.28	1527
LBP	-1.69	0.895	1	-0.59	0.992	0.987	-2.28	1528
LEPREL4	-1.97	0.791	1	-0.31	0.992	0.98	-2.28	1529
CDCA2	-1.02	0.988	0.99	-1.25	0.992	0.998	-2.27	1530
CLEC4F	-2.04	0.765	1	-0.23	0.992	0.979	-2.27	1531
DENR	-0.22	0.988	0.968	-2.05	0.816	1	-2.27	1532
FAM186B	-2	0.774	1	-0.27	0.992	0.98	-2.27	1533
FAM47B	-0.99	0.988	0.99	-1.28	0.992	0.999	-2.27	1534
FBXO27	-0.63	0.988	0.982	-1.64	0.909	1	-2.27	1535
FERMT1	-0.83	0.988	0.986	-1.44	0.974	1	-2.27	1536
JHDM1D	-2.24	0.661	1	-0.03	0.992	0.977	-2.27	1537
KLHDC8A	-0.17	0.988	0.965	-2.1	0.816	1	-2.27	1538
LRFN4	-1.36	0.988	0.999	-0.91	0.992	0.99	-2.27	1539
PHAX	-1.77	0.865	1	-0.5	0.992	0.984	-2.27	1540
WHSC1L1	-0.13	0.988	0.963	-2.14	0.816	1	-2.27	1541
PGR	-1.34	0.988	0.999	-0.92	0.992	0.99	-2.26	1542
PHLDB2	-0.64	0.988	0.982	-1.62	0.912	1	-2.26	1543
RTN4RL1	-0.2	0.988	0.966	-2.06	0.816	1	-2.26	1544
ANKLE2	-1.43	0.988	1	-0.83	0.992	0.989	-2.26	1545
ARFGAP2	-0.51	0.988	0.98	-1.75	0.906	1	-2.26	1546
CKAP2	-0.35	0.988	0.972	-1.91	0.868	1	-2.26	1547
CLDN3	-0.97	0.988	0.989	-1.29	0.992	1	-2.26	1548
NRBF2	-1.1	0.988	0.992	-1.16	0.992	0.997	-2.26	1549
RBPJ	-0.84	0.988	0.986	-1.42	0.979	1	-2.26	1550
SMNDC1	-0.53	0.988	0.981	-1.73	0.906	1	-2.26	1551
SYT10	-1.11	0.988	0.992	-1.15	0.992	0.996	-2.26	1552
APBA2	-1.64	0.921	1	-0.61	0.992	0.987	-2.25	1553
CALM2	0.74	0.988	0.963	-2.99	0.327	1	-2.25	1554
CD2AP	-1.8	0.855	1	-0.45	0.992	0.981	-2.25	1555
CPSF4	-0.98	0.988	0.989	-1.27	0.992	0.999	-2.25	1556
DPH7	-0.34	0.988	0.972	-1.91	0.864	1	-2.25	1557
DXO	-1.03	0.988	0.99	-1.22	0.992	0.998	-2.25	1558
FAM73B	-1.23	0.988	0.996	-1.02	0.992	0.994	-2.25	1559
GOSR2	-1.27	0.988	0.998	-0.98	0.992	0.994	-2.25	1560
NCOR2	-0.2	0.988	0.966	-2.05	0.816	1	-2.25	1561
SLC39A10	-1.65	0.913	1	-0.6	0.992	0.987	-2.25	1562
VILL	-0.41	0.988	0.975	-1.84	0.904	1	-2.25	1563
ZC3H7B	-1.32	0.988	0.999	-0.93	0.992	0.99	-2.25	1564
ZNF215	-0.32	0.988	0.972	-1.93	0.858	1	-2.25	1565
AGPAT5	-2.31	0.631	1	0.07	0.992	0.976	-2.24	1566
CYP4B1	-0.73	0.988	0.983	-1.51	0.953	1	-2.24	1567
DCAF12L1	-1.2	0.988	0.995	-1.04	0.992	0.995	-2.24	1568
DCAF15	-1.45	0.988	1	-0.79	0.992	0.989	-2.24	1569
EXOSC4	-1.37	0.988	0.999	-0.87	0.992	0.989	-2.24	1570
FGFBP3	-2	0.774	1	-0.24	0.992	0.979	-2.24	1571
KRTAP5-11	-1.45	0.988	1	-0.79	0.992	0.989	-2.24	1572
MAP2K4	-0.54	0.988	0.981	-1.7	0.906	1	-2.24	1573
MGAM	-2.18	0.7	1	-0.06	0.992	0.978	-2.24	1574
NUP133	-0.67	0.988	0.982	-1.57	0.927	1	-2.24	1575
PIGP	-1.14	0.988	0.994	-1.1	0.992	0.996	-2.24	1576
PIM3	-0.69	0.988	0.983	-1.55	0.939	1	-2.24	1577
SKIV2L	-1.05	0.988	0.99	-1.19	0.992	0.997	-2.24	1578
SPEM1	-1.31	0.988	0.999	-0.93	0.992	0.991	-2.24	1579
TARDBP	-1.15	0.988	0.994	-1.09	0.992	0.996	-2.24	1580
TSPAN33	-1.82	0.854	1	-0.42	0.992	0.98	-2.24	1581
C17orf53	-2.67	0.435	1	0.43	0.992	0.976	-2.24	1582
C1QTNF1	-2.15	0.713	1	-0.09	0.992	0.978	-2.24	1583
HELZ	-2.38	0.596	1	0.14	0.992	0.976	-2.24	1584
MRPL24	-2.44	0.564	1	0.2	0.992	0.976	-2.24	1585
OPRD1	-1.88	0.829	1	-0.36	0.992	0.98	-2.24	1586
PNMA5	-0.58	0.988	0.981	-1.66	0.906	1	-2.24	1587
SART1	-0.57	0.988	0.981	-1.67	0.906	1	-2.24	1588
SDHC	-1.12	0.988	0.993	-1.11	0.992	0.996	-2.23	1589
CD300LD	-1.01	0.988	0.99	-1.22	0.992	0.997	-2.23	1590
CD79B	-1.64	0.921	1	-0.59	0.992	0.987	-2.23	1591
CHRDL1	-1.66	0.911	1	-0.57	0.992	0.987	-2.23	1592
OR6C3	-0.84	0.988	0.986	-1.39	0.982	1	-2.23	1593
PMVK	-1.2	0.988	0.995	-1.03	0.992	0.995	-2.23	1594
PRRC2A	-2.02	0.769	1	-0.21	0.992	0.979	-2.23	1595
PYCR2	-1.28	0.988	0.999	-0.95	0.992	0.993	-2.23	1596
SH3TC2	-0.65	0.988	0.982	-1.58	0.927	1	-2.23	1597
SPAG8	-0.6	0.988	0.981	-1.63	0.911	1	-2.23	1598
TFB2M	-0.91	0.988	0.987	-1.32	0.986	1	-2.23	1599
TXLNB	-2.34	0.617	1	0.11	0.992	0.976	-2.23	1600
WRB	-2.34	0.623	1	0.11	0.992	0.976	-2.23	1601
C17orf62	-0.68	0.988	0.982	-1.54	0.945	1	-2.22	1602
C6orf141	-0.63	0.988	0.982	-1.59	0.927	1	-2.22	1603
COL22A1	-0.41	0.988	0.975	-1.81	0.904	1	-2.22	1604
PAK3	-1.11	0.988	0.992	-1.11	0.992	0.996	-2.22	1605
ATOH8	-0.75	0.988	0.983	-1.47	0.964	1	-2.22	1606
FAM81A	-1.93	0.801	1	-0.29	0.992	0.98	-2.22	1607
LINGO4	-1.06	0.988	0.99	-1.16	0.992	0.997	-2.22	1608
NONO	-1.44	0.988	1	-0.78	0.992	0.989	-2.22	1609
RNF207	-1.28	0.988	0.999	-0.94	0.992	0.992	-2.22	1610
ZNF232	-0.73	0.988	0.983	-1.49	0.956	1	-2.22	1611
DNAJB8	-0.08	0.988	0.963	-2.13	0.816	1	-2.21	1612
HIST4H4	-0.53	0.988	0.981	-1.68	0.906	1	-2.21	1613
NKX2-6	-1.1	0.988	0.992	-1.11	0.992	0.996	-2.21	1614
PDSS2	-0.67	0.988	0.982	-1.54	0.944	1	-2.21	1615
POLD2	-0.61	0.988	0.981	-1.6	0.927	1	-2.21	1616
RALBP1	-0.13	0.988	0.963	-2.08	0.816	1	-2.21	1617
SH3BP1	-0.68	0.988	0.982	-1.53	0.948	1	-2.21	1618
YWHAQ	-0.89	0.988	0.987	-1.32	0.99	1	-2.21	1619
ACSL3	-0.86	0.988	0.987	-1.34	0.986	1	-2.2	1620
ANO2	-0.91	0.988	0.987	-1.29	0.992	1	-2.2	1621
C15orf27	-3.02	0.229	1	0.82	0.992	0.976	-2.2	1622
HAO1	-0.4	0.988	0.975	-1.8	0.904	1	-2.2	1623
IZUMO2	-2.08	0.752	1	-0.12	0.992	0.978	-2.2	1624
KIF16B	-1.13	0.988	0.994	-1.07	0.992	0.996	-2.2	1625
LAPTM4A	-0.96	0.988	0.989	-1.24	0.992	0.998	-2.2	1626
NDUFB11	-1.42	0.988	0.999	-0.78	0.992	0.989	-2.2	1627
NGFR	-0.7	0.988	0.983	-1.5	0.954	1	-2.2	1628
OR52H1	-0.47	0.988	0.978	-1.73	0.906	1	-2.2	1629
PBX2	-0.64	0.988	0.982	-1.56	0.932	1	-2.2	1630
REEP6	-1.94	0.801	1	-0.26	0.992	0.98	-2.2	1631
RPS23	-1.37	0.988	0.999	-0.83	0.992	0.989	-2.2	1632
SBNO1	-1.73	0.877	1	-0.47	0.992	0.983	-2.2	1633
SCRN2	-1.44	0.988	1	-0.76	0.992	0.989	-2.2	1634
SLC14A1	0.07	0.988	0.963	-2.27	0.763	1	-2.2	1635
SLC38A8	-1.04	0.988	0.99	-1.16	0.992	0.997	-2.2	1636
SLITRK4	-1.04	0.988	0.99	-1.16	0.992	0.997	-2.2	1637
TBC1D10A	-1.11	0.988	0.992	-1.09	0.992	0.996	-2.2	1638
TEX35	-1.59	0.944	1	-0.61	0.992	0.987	-2.2	1639
TRIM66	-1.67	0.907	1	-0.53	0.992	0.986	-2.2	1640
TRRAP	-0.61	0.988	0.982	-1.59	0.927	1	-2.2	1641
TSPAN2	0.15	0.988	0.963	-2.35	0.727	1	-2.2	1642
VPS13C	-1.34	0.988	0.999	-0.86	0.992	0.989	-2.2	1643
AGR2	-0.88	0.988	0.987	-1.31	0.99	1	-2.19	1644
ASPRV1	-2.1	0.731	1	-0.09	0.992	0.978	-2.19	1645
C12orf71	-1.58	0.946	1	-0.61	0.992	0.987	-2.19	1646
CDK12	-1.26	0.988	0.998	-0.93	0.992	0.991	-2.19	1647
CES3	-0.59	0.988	0.981	-1.6	0.926	1	-2.19	1648
CLC	-0.54	0.988	0.981	-1.65	0.906	1	-2.19	1649
CRYBB3	-0.85	0.988	0.986	-1.34	0.986	1	-2.19	1650
DEGS2	-1.04	0.988	0.99	-1.15	0.992	0.996	-2.19	1651
EID1	-1.29	0.988	0.999	-0.9	0.992	0.99	-2.19	1652
ERCC2	-1.45	0.988	1	-0.74	0.992	0.988	-2.19	1653
HABP4	-0.33	0.988	0.972	-1.86	0.896	1	-2.19	1654
LILRB4	-1.3	0.988	0.999	-0.89	0.992	0.989	-2.19	1655
LMX1B	-0.94	0.988	0.989	-1.25	0.992	0.998	-2.19	1656
MAP2K3	-0.98	0.988	0.989	-1.21	0.992	0.997	-2.19	1657
MAPK14	-1.59	0.944	1	-0.6	0.992	0.987	-2.19	1658
MYD88	-0.46	0.988	0.978	-1.73	0.906	1	-2.19	1659
NOL12	-1.7	0.889	1	-0.49	0.992	0.984	-2.19	1660
PI4KB	-0.8	0.988	0.985	-1.39	0.982	1	-2.19	1661
PSMG2	-1.04	0.988	0.99	-1.15	0.992	0.996	-2.19	1662
SEMA6C	-1.77	0.865	1	-0.42	0.992	0.98	-2.19	1663
SF3B5	-0.56	0.988	0.981	-1.63	0.911	1	-2.19	1664
STAT5A	-0.77	0.988	0.984	-1.42	0.978	1	-2.19	1665
THOC5	-0.25	0.988	0.97	-1.94	0.854	1	-2.19	1666
ZDHHC17	-1.51	0.978	1	-0.68	0.992	0.987	-2.19	1667
ZNF589	-0.59	0.988	0.981	-1.6	0.927	1	-2.19	1668
ANXA9	-1.55	0.96	1	-0.63	0.992	0.987	-2.18	1669
C1orf94	-0.06	0.988	0.963	-2.12	0.816	1	-2.18	1670
DKK1	-0.88	0.988	0.987	-1.3	0.992	1	-2.18	1671
FBXL7	-1.79	0.858	1	-0.39	0.992	0.98	-2.18	1672
MRPS35	-2.19	0.7	1	0.01	0.992	0.976	-2.18	1673
NDST3	0.13	0.988	0.963	-2.31	0.752	1	-2.18	1674
PCCA	-0.9	0.988	0.987	-1.28	0.992	0.999	-2.18	1675
RPL27A	-0.64	0.988	0.982	-1.54	0.943	1	-2.18	1676
SCCPDH	-0.46	0.988	0.978	-1.72	0.906	1	-2.18	1677
C2	-1.15	0.988	0.994	-1.03	0.992	0.995	-2.18	1678
DNM2	-1.02	0.988	0.99	-1.16	0.992	0.997	-2.18	1679
FBXO21	-1.01	0.988	0.99	-1.17	0.992	0.997	-2.18	1680
GDF3	-1.22	0.988	0.996	-0.96	0.992	0.993	-2.18	1681
KCNS3	-2.51	0.515	1	0.33	0.992	0.976	-2.18	1682
MANEA	-0.76	0.988	0.983	-1.42	0.978	1	-2.18	1683
MTHFD1	-0.8	0.988	0.985	-1.38	0.984	1	-2.18	1684
NAIF1	0.62	0.988	0.963	-2.8	0.431	1	-2.18	1685
PADI4	-0.27	0.988	0.971	-1.91	0.866	1	-2.18	1686
PLA2G16	-1.14	0.988	0.994	-1.04	0.992	0.995	-2.18	1687
SNX10	-1.39	0.988	0.999	-0.79	0.992	0.989	-2.18	1688
TSPO	-0.77	0.988	0.984	-1.41	0.98	1	-2.18	1689
ZSCAN1	-1.16	0.988	0.994	-1.02	0.992	0.995	-2.18	1690
ACSL1	-0.29	0.988	0.972	-1.88	0.882	1	-2.17	1691
AKR7A2	-0.39	0.988	0.975	-1.78	0.906	1	-2.17	1692
CACNA2D3	-1.29	0.988	0.999	-0.88	0.992	0.989	-2.17	1693
CDC40	-1.2	0.988	0.995	-0.97	0.992	0.993	-2.17	1694
FKBP2	-1.49	0.978	1	-0.68	0.992	0.987	-2.17	1695
KLC3	-0.38	0.988	0.974	-1.79	0.904	1	-2.17	1696
LILRA1	-0.76	0.988	0.983	-1.41	0.979	1	-2.17	1697
NDNF	-0.44	0.988	0.977	-1.73	0.906	1	-2.17	1698
POP5	-1.2	0.988	0.995	-0.97	0.992	0.993	-2.17	1699
RBM4	-1.4	0.988	0.999	-0.77	0.992	0.989	-2.17	1700
TBC1D8B	-1.04	0.988	0.99	-1.13	0.992	0.996	-2.17	1701
TCEB3B	-0.93	0.988	0.988	-1.24	0.992	0.998	-2.17	1702
WWC3	-0.51	0.988	0.98	-1.66	0.906	1	-2.17	1703
ZKSCAN1	-0.7	0.988	0.983	-1.47	0.964	1	-2.17	1704
ALDH5A1	-1.2	0.988	0.995	-0.96	0.992	0.993	-2.16	1705
APOC4	-0.1	0.988	0.963	-2.06	0.816	1	-2.16	1706
C6ORF165	-1.74	0.87	1	-0.42	0.992	0.98	-2.16	1707
C9orf53	-1.32	0.988	0.999	-0.84	0.992	0.989	-2.16	1708
CAMSAP2	-1.47	0.978	1	-0.69	0.992	0.987	-2.16	1709
DLST	-1.39	0.988	0.999	-0.77	0.992	0.989	-2.16	1710
FGG	-1.01	0.988	0.99	-1.15	0.992	0.996	-2.16	1711
GNGT1	-1.52	0.975	1	-0.64	0.992	0.987	-2.16	1712
IGDCC3	-0.77	0.988	0.984	-1.39	0.982	1	-2.16	1713
MED19	-1.21	0.988	0.995	-0.95	0.992	0.993	-2.16	1714
NSDHL	-1.3	0.988	0.999	-0.86	0.992	0.989	-2.16	1715
OVCA2	-1.3	0.988	0.999	-0.86	0.992	0.989	-2.16	1716
SH2B3	-0.82	0.988	0.986	-1.34	0.986	1	-2.16	1717
SHISA2	-0.65	0.988	0.982	-1.51	0.952	1	-2.16	1718
UBR2	-1.6	0.943	1	-0.56	0.992	0.987	-2.16	1719
ZNF324B	-0.8	0.988	0.985	-1.36	0.986	1	-2.16	1720
FGF8	0.1	0.988	0.963	-2.26	0.772	1	-2.16	1721
EDC4	-0.81	0.988	0.985	-1.34	0.986	1	-2.15	1722
FLCN	-0.8	0.988	0.985	-1.35	0.986	1	-2.15	1723
ARMCX1	-0.12	0.988	0.963	-2.03	0.839	1	-2.15	1724
HMGXB3	-0.95	0.988	0.989	-1.2	0.992	0.997	-2.15	1725
KLHL36	-0.85	0.988	0.986	-1.3	0.992	1	-2.15	1726
SLC8A1	-1.75	0.87	1	-0.4	0.992	0.98	-2.15	1727
SP140L	-0.58	0.988	0.981	-1.57	0.929	1	-2.15	1728
TMEM140	-1.51	0.978	1	-0.64	0.992	0.987	-2.15	1729
TMEM219	-1.46	0.987	1	-0.69	0.992	0.987	-2.15	1730
TRIM33	-1.75	0.87	1	-0.4	0.992	0.98	-2.15	1731
ATP13A1	-0.89	0.988	0.987	-1.25	0.992	0.998	-2.14	1732
BAZ1A	-1.79	0.858	1	-0.35	0.992	0.98	-2.14	1733
FGF12	-1.31	0.988	0.999	-0.83	0.992	0.989	-2.14	1734
GATA6	-0.41	0.988	0.975	-1.73	0.906	1	-2.14	1735
MOB3B	-1.6	0.944	1	-0.54	0.992	0.987	-2.14	1736
OXSM	-2.17	0.701	1	0.03	0.992	0.976	-2.14	1737
PSTK	-1.34	0.988	0.999	-0.8	0.992	0.989	-2.14	1738
TNFRSF21	-0.35	0.988	0.972	-1.79	0.904	1	-2.14	1739
TOMM20	-2.18	0.701	1	0.04	0.992	0.976	-2.14	1740
XIAP	-2.14	0.716	1	0	0.992	0.976	-2.14	1741
DCAF7	-2.34	0.625	1	0.2	0.992	0.976	-2.14	1742
MRM1	-1.38	0.988	0.999	-0.76	0.992	0.989	-2.14	1743
PDRG1	-1.18	0.988	0.995	-0.96	0.992	0.993	-2.14	1744
PTPRJ	-0.48	0.988	0.979	-1.66	0.906	1	-2.14	1745
TRMT61A	-1.14	0.988	0.994	-1	0.992	0.994	-2.14	1746
VWA8	-1.13	0.988	0.993	-1.01	0.992	0.994	-2.14	1747
ZNF446	-1.16	0.988	0.995	-0.98	0.992	0.994	-2.14	1748
ABCC10	-1.44	0.988	1	-0.69	0.992	0.987	-2.13	1749
ADAT3	-2.6	0.462	1	0.47	0.992	0.976	-2.13	1750
AMPD2	-0.12	0.988	0.963	-2.01	0.842	1	-2.13	1751
APOL3	-1.32	0.988	0.999	-0.81	0.992	0.989	-2.13	1752
CHI3L1	-0.22	0.988	0.968	-1.91	0.867	1	-2.13	1753
CLUH	-1.85	0.831	1	-0.28	0.992	0.98	-2.13	1754
CTXN1	-0.28	0.988	0.972	-1.85	0.9	1	-2.13	1755
DEFB131	-0.97	0.988	0.989	-1.16	0.992	0.997	-2.13	1756
ELL3	-0.96	0.988	0.989	-1.17	0.992	0.997	-2.13	1757
ERRFI1	-0.95	0.988	0.989	-1.18	0.992	0.997	-2.13	1758
HLA-DOB	-1.06	0.988	0.99	-1.07	0.992	0.996	-2.13	1759
NCOA6	-0.76	0.988	0.984	-1.37	0.985	1	-2.13	1760
NLRP14	-1.9	0.824	1	-0.23	0.992	0.979	-2.13	1761
RPLP2	-1.32	0.988	0.999	-0.81	0.992	0.989	-2.13	1762
SLC17A1	-0.9	0.988	0.987	-1.23	0.992	0.998	-2.13	1763
STON2	-0.64	0.988	0.982	-1.49	0.954	1	-2.13	1764
TCEB3	-2.25	0.658	1	0.12	0.992	0.976	-2.13	1765
TECPR2	-0.51	0.988	0.98	-1.62	0.912	1	-2.13	1766
VIPR1	-0.75	0.988	0.983	-1.38	0.984	1	-2.13	1767
XKR9	-1.01	0.988	0.99	-1.12	0.992	0.996	-2.13	1768
ZC2HC1A	-0.47	0.988	0.978	-1.66	0.906	1	-2.13	1769
ABHD17C	-1.06	0.988	0.99	-1.06	0.992	0.996	-2.12	1770
ATP6AP1L	-1.93	0.801	1	-0.19	0.992	0.979	-2.12	1771
ATXN7	-1.2	0.988	0.995	-0.92	0.992	0.99	-2.12	1772
C5orf17	-1.02	0.988	0.99	-1.1	0.992	0.996	-2.12	1773
CLEC3B	-0.54	0.988	0.981	-1.58	0.927	1	-2.12	1774
DDOST	-0.17	0.988	0.965	-1.95	0.854	1	-2.12	1775
DIMT1	-1.52	0.975	1	-0.6	0.992	0.987	-2.12	1776
HNRNPM	-1.18	0.988	0.995	-0.94	0.992	0.992	-2.12	1777
KCNJ14	-1.23	0.988	0.996	-0.89	0.992	0.989	-2.12	1778
KDM8	-0.72	0.988	0.983	-1.4	0.98	1	-2.12	1779
MEF2C	-1.25	0.988	0.998	-0.87	0.992	0.989	-2.12	1780
RBL2	-0.73	0.988	0.983	-1.39	0.982	1	-2.12	1781
SLC17A3	-1.77	0.865	1	-0.35	0.992	0.98	-2.12	1782
SLC44A3	-0.84	0.988	0.986	-1.28	0.992	1	-2.12	1783
UBE2D1	-0.04	0.988	0.963	-2.08	0.816	1	-2.12	1784
ZNF404	-1.05	0.988	0.99	-1.07	0.992	0.996	-2.12	1785
ABCE1	-2.05	0.756	1	-0.07	0.992	0.978	-2.12	1786
CXCL1	-2.07	0.752	1	-0.05	0.992	0.978	-2.12	1787
C9orf169	-1.04	0.988	0.99	-1.07	0.992	0.996	-2.11	1788
CUX2	-0.52	0.988	0.98	-1.59	0.927	1	-2.11	1789
EID2	-1.59	0.944	1	-0.52	0.992	0.985	-2.11	1790
LINGO2	-1.07	0.988	0.99	-1.04	0.992	0.995	-2.11	1791
MED1	-1.34	0.988	0.999	-0.77	0.992	0.989	-2.11	1792
ACOT13	-1.13	0.988	0.993	-0.98	0.992	0.994	-2.11	1793
CALY	-0.66	0.988	0.982	-1.45	0.969	1	-2.11	1794
DCUN1D2	-1.71	0.888	1	-0.4	0.992	0.98	-2.11	1795
GTF2E2	-1.16	0.988	0.995	-0.95	0.992	0.993	-2.11	1796
HSPA6	-0.12	0.988	0.963	-1.99	0.843	1	-2.11	1797
MICB	-0.84	0.988	0.986	-1.27	0.992	0.999	-2.11	1798
MUC5B	-0.37	0.988	0.973	-1.74	0.906	1	-2.11	1799
PET117	-0.46	0.988	0.978	-1.65	0.906	1	-2.11	1800
ZNF623	-0.73	0.988	0.983	-1.38	0.982	1	-2.11	1801
ANAPC10	-1.19	0.988	0.995	-0.91	0.992	0.99	-2.1	1802
APAF1	-0.89	0.988	0.987	-1.21	0.992	0.997	-2.1	1803
GEMIN8	-1.24	0.988	0.997	-0.86	0.992	0.989	-2.1	1804
GNAI2	-1.46	0.987	1	-0.64	0.992	0.987	-2.1	1805
INSL6	-0.45	0.988	0.978	-1.65	0.906	1	-2.1	1806
NXPE4	-0.9	0.988	0.987	-1.2	0.992	0.997	-2.1	1807
OVOL1	-0.67	0.988	0.982	-1.43	0.978	1	-2.1	1808
PLEKHG1	-0.59	0.988	0.981	-1.51	0.952	1	-2.1	1809
PRX	-1.2	0.988	0.995	-0.9	0.992	0.99	-2.1	1810
RAB11FIP3	-0.77	0.988	0.984	-1.33	0.986	1	-2.1	1811
SMIM15	-1.29	0.988	0.999	-0.81	0.992	0.989	-2.1	1812
THOC2	-1.18	0.988	0.995	-0.92	0.992	0.99	-2.1	1813
UBAP2L	-2.37	0.598	1	0.27	0.992	0.976	-2.1	1814
CD209	-0.84	0.988	0.986	-1.25	0.992	0.998	-2.09	1815
CHODL	-1.34	0.988	0.999	-0.75	0.992	0.989	-2.09	1816
EBLN2	-0.42	0.988	0.975	-1.67	0.906	1	-2.09	1817
EPS15L1	-0.83	0.988	0.986	-1.26	0.992	0.999	-2.09	1818
GRM5	-0.41	0.988	0.975	-1.68	0.906	1	-2.09	1819
IGFBP1	-0.85	0.988	0.987	-1.24	0.992	0.998	-2.09	1820
IL17RE	-0.72	0.988	0.983	-1.37	0.985	1	-2.09	1821
ILF2	-1.59	0.944	1	-0.5	0.992	0.984	-2.09	1822
MARVELD3	-0.3	0.988	0.972	-1.79	0.904	1	-2.09	1823
MATN4	-1.39	0.988	0.999	-0.7	0.992	0.987	-2.09	1824
MLF1IP	-0.6	0.988	0.981	-1.49	0.956	1	-2.09	1825
NAA35	-0.69	0.988	0.983	-1.4	0.981	1	-2.09	1826
PROX1	-0.95	0.988	0.989	-1.14	0.992	0.996	-2.09	1827
RBM7	-2.23	0.666	1	0.14	0.992	0.976	-2.09	1828
SAFB2	-1.75	0.87	1	-0.34	0.992	0.98	-2.09	1829
SALL1	0.56	0.988	0.963	-2.65	0.514	1	-2.09	1830
SFTA3	-0.66	0.988	0.982	-1.43	0.978	1	-2.09	1831
STX8	-0.37	0.988	0.973	-1.72	0.906	1	-2.09	1832
TOPBP1	-1.48	0.978	1	-0.61	0.992	0.987	-2.09	1833
TREX2	-0.57	0.988	0.981	-1.52	0.951	1	-2.09	1834
UBOX5	-1.71	0.885	1	-0.38	0.992	0.98	-2.09	1835
VASN	-1.37	0.988	0.999	-0.72	0.992	0.987	-2.09	1836
YY1AP1	-1.02	0.988	0.99	-1.07	0.992	0.996	-2.09	1837
ZSCAN4	-1.42	0.988	0.999	-0.67	0.992	0.987	-2.09	1838
ACTL6B	-0.43	0.988	0.976	-1.65	0.906	1	-2.08	1839
ATRIP	-1.07	0.988	0.99	-1.01	0.992	0.994	-2.08	1840
DICER1	-0.9	0.988	0.987	-1.18	0.992	0.997	-2.08	1841
DNAJC3	-1.66	0.912	1	-0.42	0.992	0.98	-2.08	1842
KIF17	-1.49	0.978	1	-0.59	0.992	0.987	-2.08	1843
KLK10	-1.33	0.988	0.999	-0.75	0.992	0.989	-2.08	1844
LIPT1	-2.06	0.754	1	-0.02	0.992	0.977	-2.08	1845
PAQR7	-0.35	0.988	0.972	-1.73	0.906	1	-2.08	1846
PPM1E	-1.13	0.988	0.994	-0.95	0.992	0.992	-2.08	1847
PSMC3	-0.25	0.988	0.97	-1.83	0.904	1	-2.08	1848
RGMB	-1.19	0.988	0.995	-0.89	0.992	0.99	-2.08	1849
VHL	-1.24	0.988	0.997	-0.84	0.992	0.989	-2.08	1850
ZNF76	-0.09	0.988	0.963	-1.99	0.845	1	-2.08	1851
RAVER1	-0.01	0.988	0.963	-2.07	0.816	1	-2.08	1852
C16orf90	-0.27	0.988	0.97	-1.8	0.904	1	-2.07	1853
TMEM217	0.11	0.988	0.963	-2.18	0.785	1	-2.07	1854
TRAPPC3	-1.33	0.988	0.999	-0.74	0.992	0.989	-2.07	1855
GPR148	-1.18	0.988	0.995	-0.89	0.992	0.989	-2.07	1856
RRP15	-1.18	0.988	0.995	-0.89	0.992	0.989	-2.07	1857
SLTM	-1.4	0.988	0.999	-0.67	0.992	0.987	-2.07	1858
VEGFB	-0.94	0.988	0.989	-1.13	0.992	0.996	-2.07	1859
ANKRD52	-1.56	0.954	1	-0.5	0.992	0.984	-2.06	1860
AVPR1B	-1.37	0.988	0.999	-0.69	0.992	0.987	-2.06	1861
CCR6	-0.73	0.988	0.983	-1.33	0.986	1	-2.06	1862
COX6B1	-0.22	0.988	0.968	-1.84	0.904	1	-2.06	1863
DOCK11	-0.8	0.988	0.985	-1.26	0.992	0.999	-2.06	1864
EVPL	-1.92	0.805	1	-0.14	0.992	0.978	-2.06	1865
FOXO1	-0.53	0.988	0.981	-1.53	0.947	1	-2.06	1866
GPATCH2L	-1.34	0.988	0.999	-0.72	0.992	0.987	-2.06	1867
GSDMB	-0.93	0.988	0.989	-1.13	0.992	0.996	-2.06	1868
H3F3C	-0.74	0.988	0.983	-1.32	0.988	1	-2.06	1869
JTB	-1.88	0.829	1	-0.18	0.992	0.979	-2.06	1870
KCNN1	-1.34	0.988	0.999	-0.72	0.992	0.987	-2.06	1871
KCTD16	-1.92	0.81	1	-0.14	0.992	0.978	-2.06	1872
MAP3K19	-2.02	0.769	1	-0.04	0.992	0.978	-2.06	1873
PPIL1	0.43	0.988	0.963	-2.49	0.618	1	-2.06	1874
PRLH	-0.88	0.988	0.987	-1.18	0.992	0.997	-2.06	1875
SERINC1	-0.32	0.988	0.972	-1.74	0.906	1	-2.06	1876
SPATA31A6	0.03	0.988	0.963	-2.09	0.816	1	-2.06	1877
TAP1	-1.1	0.988	0.992	-0.96	0.992	0.993	-2.06	1878
TPM2	-0.48	0.988	0.979	-1.58	0.927	1	-2.06	1879
TRIM23	-0.57	0.988	0.981	-1.49	0.956	1	-2.06	1880
ARL2	-2.28	0.647	1	0.22	0.992	0.976	-2.06	1881
GNL1	-0.19	0.988	0.966	-1.86	0.896	1	-2.05	1882
PNKP	-0.21	0.988	0.968	-1.84	0.904	1	-2.05	1883
TMEM86B	0.13	0.988	0.963	-2.18	0.785	1	-2.05	1884
UXS1	-2.14	0.717	1	0.09	0.992	0.976	-2.05	1885
ARSH	0.08	0.988	0.963	-2.13	0.816	1	-2.05	1886
DNAH2	-0.5	0.988	0.98	-1.55	0.938	1	-2.05	1887
FAM118B	-1.9	0.818	1	-0.15	0.992	0.978	-2.05	1888
GP9	-0.77	0.988	0.984	-1.28	0.992	0.999	-2.05	1889
HLA-DMA	-1.04	0.988	0.99	-1.01	0.992	0.994	-2.05	1890
LIPN	-1.41	0.988	0.999	-0.64	0.992	0.987	-2.05	1891
MAGEL2	-0.09	0.988	0.963	-1.96	0.854	1	-2.05	1892
OR4C6	-1.08	0.988	0.991	-0.97	0.992	0.993	-2.05	1893
SLC30A5	-0.47	0.988	0.978	-1.58	0.927	1	-2.05	1894
SMC1B	-1.15	0.988	0.994	-0.9	0.992	0.99	-2.05	1895
ATG2A	0.48	0.988	0.963	-2.52	0.603	1	-2.04	1896
CILP2	-0.56	0.988	0.981	-1.48	0.963	1	-2.04	1897
DDX10	-0.41	0.988	0.975	-1.63	0.911	1	-2.04	1898
DNAJC4	-0.99	0.988	0.989	-1.05	0.992	0.995	-2.04	1899
FAM71C	-0.69	0.988	0.983	-1.35	0.986	1	-2.04	1900
FCER2	-1.54	0.962	1	-0.5	0.992	0.984	-2.04	1901
GZMB	-1.16	0.988	0.994	-0.88	0.992	0.989	-2.04	1902
LIF	-1.28	0.988	0.999	-0.76	0.992	0.989	-2.04	1903
MKRN2	-1.19	0.988	0.995	-0.85	0.992	0.989	-2.04	1904
MTFP1	-1.22	0.988	0.996	-0.82	0.992	0.989	-2.04	1905
MTO1	-1.37	0.988	0.999	-0.67	0.992	0.987	-2.04	1906
NCR1	-0.95	0.988	0.989	-1.09	0.992	0.996	-2.04	1907
PLEKHA6	-0.89	0.988	0.987	-1.15	0.992	0.997	-2.04	1908
RPS19BP1	-0.96	0.988	0.989	-1.08	0.992	0.996	-2.04	1909
SLC39A7	-1.35	0.988	0.999	-0.69	0.992	0.987	-2.04	1910
SUGP1	-0.34	0.988	0.972	-1.7	0.906	1	-2.04	1911
TBC1D9B	-1.33	0.988	0.999	-0.71	0.992	0.987	-2.04	1912
TDRD12	-0.39	0.988	0.975	-1.65	0.906	1	-2.04	1913
TOMM6	-2.07	0.752	1	0.03	0.992	0.976	-2.04	1914
ZMYND15	-0.65	0.988	0.982	-1.39	0.982	1	-2.04	1915
ABCA4	-1.49	0.978	1	-0.54	0.992	0.986	-2.03	1916
AMPD1	-2.1	0.728	1	0.07	0.992	0.976	-2.03	1917
C2CD4A	-1.61	0.941	1	-0.42	0.992	0.98	-2.03	1918
CCNT2	-1.51	0.978	1	-0.52	0.992	0.985	-2.03	1919
CDKL1	-0.72	0.988	0.983	-1.31	0.992	1	-2.03	1920
CELF4	-1.24	0.988	0.997	-0.79	0.992	0.989	-2.03	1921
CLMP	-1.1	0.988	0.992	-0.93	0.992	0.991	-2.03	1922
DFNB59	-0.28	0.988	0.972	-1.75	0.906	1	-2.03	1923
IQCF5	-1.32	0.988	0.999	-0.71	0.992	0.987	-2.03	1924
PRKAA1	-1.02	0.988	0.99	-1.01	0.992	0.994	-2.03	1925
REPIN1	-1.29	0.988	0.999	-0.74	0.992	0.988	-2.03	1926
TAGAP	-1.51	0.978	1	-0.52	0.992	0.985	-2.03	1927
TMEM100	-0.72	0.988	0.983	-1.31	0.992	1	-2.03	1928
WDR75	-1	0.988	0.99	-1.03	0.992	0.995	-2.03	1929
EIF4G1	-0.4	0.988	0.975	-1.63	0.911	1	-2.03	1930
KCNC2	-0.37	0.988	0.973	-1.66	0.906	1	-2.03	1931
NANOS1	-0.57	0.988	0.981	-1.46	0.966	1	-2.03	1932
PPDPF	-0.64	0.988	0.982	-1.39	0.982	1	-2.03	1933
RPRD1B	-1.21	0.988	0.996	-0.82	0.992	0.989	-2.03	1934
SPNS3	-0.39	0.988	0.975	-1.64	0.908	1	-2.03	1935
SPON2	-1.15	0.988	0.994	-0.88	0.992	0.989	-2.03	1936
TEX36	-0.06	0.988	0.963	-1.97	0.854	1	-2.03	1937
AMDHD2	0.13	0.988	0.963	-2.15	0.815	1	-2.02	1938
C5orf48	-1.28	0.988	0.999	-0.74	0.992	0.988	-2.02	1939
C5orf55	-1.38	0.988	0.999	-0.64	0.992	0.987	-2.02	1940
CD52	-0.69	0.988	0.983	-1.33	0.986	1	-2.02	1941
CINP	-1.58	0.949	1	-0.44	0.992	0.981	-2.02	1942
CST9L	-1.41	0.988	0.999	-0.61	0.992	0.987	-2.02	1943
DFNA5	-0.31	0.988	0.972	-1.71	0.906	1	-2.02	1944
EIF2B5	-1.4	0.988	0.999	-0.62	0.992	0.987	-2.02	1945
ERAL1	-1.52	0.977	1	-0.5	0.992	0.984	-2.02	1946
GNG12	-1.04	0.988	0.99	-0.98	0.992	0.994	-2.02	1947
GPHN	-0.36	0.988	0.972	-1.66	0.906	1	-2.02	1948
GSTA3	-1.23	0.988	0.996	-0.79	0.992	0.989	-2.02	1949
HEBP1	-0.72	0.988	0.983	-1.3	0.992	1	-2.02	1950
HUS1	-0.4	0.988	0.975	-1.62	0.912	1	-2.02	1951
MAS1	-0.55	0.988	0.981	-1.47	0.963	1	-2.02	1952
RPL28	-1.63	0.93	1	-0.39	0.992	0.98	-2.02	1953
SLC18B1	-0.88	0.988	0.987	-1.14	0.992	0.996	-2.02	1954
SNRNP40	-1.7	0.89	1	-0.32	0.992	0.98	-2.02	1955
SP9	-1.36	0.988	0.999	-0.66	0.992	0.987	-2.02	1956
TEF	-0.77	0.988	0.984	-1.25	0.992	0.998	-2.02	1957
TRIM15	-1.7	0.892	1	-0.32	0.992	0.98	-2.02	1958
UNG	-0.84	0.988	0.986	-1.18	0.992	0.997	-2.02	1959
UPB1	-0.55	0.988	0.981	-1.47	0.964	1	-2.02	1960
ZSWIM6	-2	0.774	1	-0.02	0.992	0.977	-2.02	1961
GPSM1	-0.01	0.988	0.963	-2.01	0.842	1	-2.02	1962
AHI1	0.01	0.988	0.963	-2.02	0.841	1	-2.01	1963
BATF2	0.13	0.988	0.963	-2.14	0.816	1	-2.01	1964
BAG2	-1.69	0.895	1	-0.32	0.992	0.98	-2.01	1965
CCDC121	-1.41	0.988	0.999	-0.6	0.992	0.987	-2.01	1966
DISP2	-1.19	0.988	0.995	-0.82	0.992	0.989	-2.01	1967
EDDM3A	-0.87	0.988	0.987	-1.14	0.992	0.996	-2.01	1968
NUDCD3	-1.13	0.988	0.993	-0.88	0.992	0.989	-2.01	1969
OLFM2	-0.69	0.988	0.983	-1.32	0.986	1	-2.01	1970
PPP1R3C	-1.18	0.988	0.995	-0.83	0.992	0.989	-2.01	1971
RFT1	-0.6	0.988	0.981	-1.41	0.98	1	-2.01	1972
SSTR5	-1.94	0.801	1	-0.07	0.992	0.978	-2.01	1973
ACOX3	-1.8	0.855	1	-0.2	0.992	0.979	-2	1974
CD4	0.38	0.988	0.963	-2.38	0.714	1	-2	1975
CDC42EP5	-0.9	0.988	0.987	-1.1	0.992	0.996	-2	1976
DSEL	-1.12	0.988	0.993	-0.88	0.992	0.989	-2	1977
GALM	-0.27	0.988	0.971	-1.73	0.906	1	-2	1978
KDM5B	-1.95	0.801	1	-0.05	0.992	0.978	-2	1979
LBX1	-0.8	0.988	0.985	-1.2	0.992	0.997	-2	1980
OGFOD1	-0.72	0.988	0.983	-1.28	0.992	0.999	-2	1981
OR51Q1	-1.54	0.962	1	-0.46	0.992	0.982	-2	1982
PACSIN2	-0.97	0.988	0.989	-1.03	0.992	0.995	-2	1983
PCDHGA2	-1.1	0.988	0.992	-0.9	0.992	0.99	-2	1984
RCVRN	-1.52	0.975	1	-0.48	0.992	0.984	-2	1985
RNASE7	-1.2	0.988	0.995	-0.8	0.992	0.989	-2	1986
SF3B1	-1.5	0.978	1	-0.5	0.992	0.984	-2	1987
SH2D5	-1.19	0.988	0.995	-0.81	0.992	0.989	-2	1988
SKOR2	-0.5	0.988	0.979	-1.5	0.954	1	-2	1989
SUSD5	-0.8	0.988	0.985	-1.2	0.992	0.997	-2	1990
TAF7L	-0.8	0.988	0.985	-1.2	0.992	0.997	-2	1991
TBPL2	-0.85	0.988	0.986	-1.15	0.992	0.997	-2	1992
TEX29	-1.75	0.87	1	-0.25	0.992	0.979	-2	1993
URI1	-1.21	0.988	0.995	-0.79	0.992	0.989	-2	1994
ARSE	0.07	0.988	0.963	-2.07	0.816	1	-2	1995
RAB1B	0.09	0.988	0.963	-2.09	0.816	1	-2	1996
ATAD3B	-1.1	0.988	0.992	-0.89	0.992	0.989	-1.99	1997
CCDC70	0.13	0.988	0.963	-2.12	0.816	1	-1.99	1998
DENND5B	-1.33	0.988	0.999	-0.66	0.992	0.987	-1.99	1999
[truncated: 16,056 more rows]
