# Supplementary material for: A novel p53 regulator, C16ORF72/TAPR1, buffers against telomerase inhibition
Source: Aging Cell. 2021 Mar 4;20(4):e13331. doi: 10.1111/acel.13331 (PMC8045932; doi:10.1111/acel.13331)
Supplement: Supplementary file 5 — Table S4 [file ACEL-20-e13331-s001.xlsx]

## Sheet: TAPR1 KO vs Non-targ. (NALM-6)
Gene	Log2_Fold-change	p_value	FDR
BMPER	3.743	0.0126837	0.0621884
CLECL1	2.833	0.0489256	0.160039
DDC	2.405	0.00379069	0.0261861
VAV2	2.315	0.0161466	0.0734046
CYP4F3	2.221	0.0211929	0.0891943
ANTXR1	2.11	0.0111475	0.0566659
PTPRC	2.041	0.137174	0.319249
SHROOM3	2.025	0.00374316	0.0260541
SULF2	1.827	3.34029e-05	0.000858969
MPEG1	1.648	0.184843	0.388251
JCHAIN	1.589	0.0374318	0.132864
AVPR2	1.555	0.002491	0.0195133
SCAMP5	1.527	0.00566575	0.0348693
MICAL2	1.502	0.000163121	0.00266506
CORO2B	1.32	0.0377148	0.133554
NOXO1	1.28	0.0102291	0.0533992
SELL	1.265	0.27479	0.492492
CHFR	1.205	0.349707	0.570031
PRDM11	1.185	0.000633921	0.00719506
SPTLC3	1.16	0.00806245	0.0448742
CCM2L	1.153	0.00421789	0.0281997
ALDH1A1	1.129	0.554124	0.737964
CCDC183-AS1	1.119	1.15014e-05	0.000398637
C16orf72	1.108	1.13009e-06	7.69597e-05
MGC4859	1.089	9.08194e-09	1.9231e-06
HSPA5	1.07	9.83782e-16	6.66611e-12
ST20-MTHFS	1.07	0.000343898	0.00460525
SPNS2	1.062	0.00444007	0.0292238
SERHL	1.02	0.000305146	0.00426324
HSPA8	1.004	4.70825e-09	1.1816e-06
MPV17L2	1.002	4.49684e-07	3.78517e-05
HIVEP3	0.993	1.04123e-17	1.41107e-13
CLEC12B	0.986	0.0160325	0.0731014
MRPL1	0.986	2.17273e-12	2.45373e-09
FLJ16779	0.979	0.0109696	0.0560145
LCT	0.978	0.0703396	0.203207
PPARGC1B	0.972	1.54734e-07	1.67757e-05
DNLZ	0.97	0.00315832	0.0231314
FN1	0.956	0.0374664	0.132917
AEN	0.949	8.42238e-06	0.000308487
RRS1	0.942	2.11783e-07	2.1909e-05
LINC01963	0.929	1.54377e-14	4.18422e-11
CCDC96	0.927	0.053079	0.168224
NOL6	0.919	3.76583e-08	5.73421e-06
CAMKV	0.907	0.396513	0.61412
MUC19	0.903	0.254976	0.472894
SLC26A1	0.902	0.0236852	0.0961023
SNHG3	0.901	2.1953e-07	2.22021e-05
DUSP2	0.9	0.00395759	0.0270875
LAMB1	0.9	0.0176917	0.0780462
GPATCH4	0.899	4.81529e-06	0.000213258
SNHG12	0.896	6.85201e-13	1.16073e-09
HYOU1	0.895	4.69503e-09	1.1816e-06
PRKACB	0.894	0.647053	0.801454
PHLDA1	0.887	0.0907482	0.242186
BICDL1	0.885	0.00204012	0.0168173
RYR3	0.883	0.0133076	0.064295
PINCR	0.882	0.169943	0.367682
RAPGEF4	0.881	0.136597	0.318396
MUC16	0.876	0.120758	0.293732
ARHGEF25	0.875	0.333378	0.553162
LBHD1	0.872	8.18658e-12	7.39631e-09
LOC100129697	0.872	0.0687341	0.20057
NR1D1	0.87	0.000512259	0.00610954
CMPK2	0.865	0.0948211	0.249857
PHLDA3	0.859	0.0160921	0.0732217
BTBD6	0.858	0.00456549	0.0297629
LINC00852	0.854	0.0192158	0.0829338
MANF	0.847	3.48565e-08	5.36789e-06
CREB5	0.846	0.116869	0.287027
SDF2L1	0.846	1.23405e-05	0.000420198
HSPH1	0.843	0.000447877	0.00556336
METTL1	0.842	6.80494e-06	0.00026562
CCDC168	0.839	0.194482	0.400795
NCF2	0.838	0.0754723	0.212906
CHRNB4	0.832	0.183634	0.386562
TMEM52	0.829	0.0361819	0.129856
FABP5P3	0.818	0.00291172	0.0219099
POP1	0.817	2.91786e-09	8.2381e-07
RPP40	0.817	5.20613e-05	0.00117004
LYAR	0.814	4.42219e-05	0.00103684
INA	0.811	0.412083	0.627769
CDC20	0.808	1.37246e-07	1.54996e-05
FAM222A	0.808	0.00279507	0.0211732
DPH2	0.804	2.395e-06	0.000127627
MRAP	0.803	0.0430882	0.146092
ADAMTS15	0.801	0.0739921	0.210395
DDN	0.8	6.02367e-06	0.000245617
ABCF2	0.797	5.22051e-09	1.21809e-06
KLHL21	0.796	3.49558e-10	1.43552e-07
ATAD3B	0.793	9.17092e-11	5.40366e-08
VPS35L	0.79	6.55315e-06	0.000260435
ELL3	0.789	0.00579775	0.0354723
CALHM2	0.788	0.0174662	0.0774296
KLHL18	0.787	6.08164e-12	5.88702e-09
CETP	0.785	0.0526077	0.167553
PCNX2	0.785	0.272582	0.490208
LILRB2	0.784	0.216451	0.428838
TLR9	0.784	0.00159247	0.0139683
MRTO4	0.782	1.3588e-05	0.000452444
SNHG9	0.782	0.0315069	0.117335
CNR1	0.772	0.240679	0.457011
CUEDC1	0.768	0.00361433	0.0254185
VPS9D1-AS1	0.768	3.892e-05	0.000948639
SHB	0.766	0.0285184	0.109423
RRP9	0.765	2.38843e-06	0.000127627
HGH1	0.764	8.60862e-08	1.12177e-05
SLC27A4	0.764	1.31652e-05	0.000441619
PPP4R1L	0.762	0.0474162	0.156461
SNORA105A	0.762	0.000256041	0.00369527
EIF2B3	0.757	7.76855e-05	0.00154823
RBP1	0.756	0.0253656	0.100956
GNPDA1	0.755	0.622865	0.785143
ALPK3	0.753	0.0745265	0.211338
EIF3J	0.753	0.0010071	0.0100323
AVEN	0.752	0.000428516	0.00540167
C11orf98	0.752	9.96788e-12	7.94616e-09
MFSD2A	0.752	0.0015944	0.0139733
UBLCP1	0.75	0.040673	0.140612
SLIRP	0.748	1.31415e-06	8.48065e-05
SMIM4	0.748	0.00387842	0.0266804
NEB	0.742	0.00258404	0.0200243
ANKRD20A12P	0.74	0.384922	0.602502
APOBEC3H	0.738	0.0116877	0.0585117
LANCL2	0.738	4.75215e-06	0.000211846
LYSMD2	0.738	0.000140994	0.00243604
RPS27L	0.735	0.00028929	0.00407109
RGMB-AS1	0.733	0.398698	0.616025
RHOV	0.733	0.0273781	0.106319
CHORDC1	0.731	1.76001e-06	0.000104156
POU2F2	0.731	0.0132797	0.0642619
CCDC86	0.728	0.000733248	0.00801825
COA7	0.726	2.50898e-07	2.46389e-05
MYH15	0.725	0.0633171	0.189546
BIN1	0.72	0.322871	0.541682
GALNT10	0.72	3.07835e-07	2.83795e-05
BEST3	0.719	0.245463	0.461903
CIRBP-AS1	0.719	0.053544	0.169129
DNAJA1	0.719	1.70354e-08	3.2092e-06
NUTM2G	0.719	0.0483021	0.158523
TOMM40	0.719	1.83886e-06	0.000107044
WDR43	0.717	2.16836e-07	2.22021e-05
ADAT3	0.716	0.115623	0.28474
PLK3	0.716	0.00225802	0.0181149
NDUFAF4	0.715	0.000126054	0.0022507
WIPI1	0.715	0.0215706	0.0902516
SNHG4	0.714	5.2243e-06	0.000223343
CROT	0.712	0.00497133	0.0316298
CLUH	0.711	5.2645e-05	0.0011812
NPFF	0.71	0.0864789	0.233784
UTP14A	0.709	0.000317228	0.00435705
SNORD76	0.707	0.0710256	0.204708
SYTL2	0.707	0.223383	0.438124
SNORA105B	0.706	0.00311668	0.0229298
FCF1P2	0.704	3.93147e-05	0.000951168
UTAT33	0.703	0.0171843	0.0765742
PIGW	0.698	3.18915e-05	0.000831142
TFB2M	0.698	0.000115469	0.00211919
LOC101929516	0.697	0.0124449	0.0612839
IER5	0.695	3.80443e-05	0.000931507
MRPL20	0.693	3.05612e-08	4.81588e-06
SPR	0.693	0.000352402	0.00468483
PERP	0.691	0.00352774	0.024978
GPX1	0.69	5.00361e-06	0.000218739
CYP27B1	0.689	0.0113775	0.0574683
ISOC2	0.689	0.000686373	0.00763242
PPIB	0.689	0.00549458	0.0339857
IPO4	0.688	0.000439968	0.00549534
PNO1	0.687	1.38204e-06	8.71134e-05
HSP90B1	0.685	5.30307e-09	1.21809e-06
RRP12	0.685	0.0011014	0.0106464
SERHL2	0.684	0.00091689	0.0093567
FGFBP3	0.683	0.00376949	0.0261701
NCOA5	0.683	1.60645e-09	5.06293e-07
RRP15	0.681	7.64569e-05	0.00153731
RRP7A	0.681	7.5259e-08	1.00981e-05
EEF1AKMT4-ECE2	0.68	0.0659428	0.194903
GAR1	0.68	2.29888e-05	0.000658655
HSPBP1	0.679	3.01209e-05	0.000800389
HSPE1	0.679	4.42093e-05	0.00103684
URB1	0.679	4.79445e-06	0.000213031
GHRLOS	0.678	0.0900265	0.240876
MYBBP1A	0.676	1.88327e-05	0.000581387
TWNK	0.676	0.000157382	0.00258839
FAM86C1	0.673	0.000352607	0.00468483
FAS	0.672	0.00586884	0.0357617
KPNA2	0.672	1.15601e-10	5.75043e-08
NOP16	0.672	0.000266719	0.00380884
PURPL	0.672	0.0335907	0.123299
UTP15	0.672	2.42031e-06	0.000127627
SNX22	0.671	0.00141111	0.0127785
ZMPSTE24	0.671	1.01752e-06	7.07148e-05
CALR	0.67	9.5116e-12	7.94616e-09
ETF1	0.668	9.16726e-07	6.53867e-05
WDR3	0.668	2.39946e-05	0.000675524
HYPK	0.666	0.017952	0.078784
FAIM	0.665	0.000414704	0.00527873
HIGD1A	0.665	2.95503e-07	2.80046e-05
SCO2	0.665	0.00296002	0.0221259
C9orf129	0.664	0.0342101	0.12488
C10orf111	0.662	0.127506	0.304433
BBC3	0.655	0.0438927	0.148079
MRPS12	0.655	8.53514e-06	0.000310936
RIOK1	0.655	6.44754e-06	0.000258512
UTP20	0.655	1.97226e-05	0.00059264
RFK	0.654	3.20614e-09	8.86726e-07
EIF4G1	0.653	1.19782e-09	3.86496e-07
HSPA1A	0.653	0.00151238	0.013481
MID1IP1-AS1	0.653	0.0234708	0.0955249
TRMT61A	0.653	0.00580929	0.0355108
ALOX5AP	0.651	0.11033	0.276171
POLR1A	0.651	2.79424e-07	2.72429e-05
BTBD9	0.65	6.9026e-05	0.00143472
UMODL1	0.649	0.108661	0.273459
BOP1	0.648	3.98602e-06	0.000189539
SNHG26	0.648	0.052732	0.167791
PLD6	0.647	0.000256392	0.00369642
TRIAP1	0.647	7.72099e-07	5.74917e-05
NIFK	0.646	1.05752e-06	7.27486e-05
RASEF	0.646	0.570071	0.749767
SURF2	0.646	0.000352266	0.00468483
CDK2AP2	0.645	0.000138489	0.00241175
COLEC12	0.642	0.220061	0.433865
PPIF	0.642	8.53601e-05	0.00167037
FAM169A	0.641	0.0147273	0.0686093
HSP90AA1	0.64	2.65491e-05	0.000731287
ANK1	0.638	0.108608	0.273377
RRP36	0.636	4.13932e-07	3.53018e-05
NME1	0.634	9.6667e-05	0.00185033
ACOT7	0.633	2.22722e-05	0.000646323
SLC35F2	0.633	0.000905049	0.00927076
AJM1	0.632	0.189665	0.394586
FABP5	0.63	2.68623e-05	0.000736918
FAM166A	0.629	0.000223913	0.00333457
FAM136A	0.628	0.00012003	0.00217176
FKRP	0.628	0.000592406	0.00686178
ZMAT3	0.628	0.00255123	0.0198361
DHX37	0.627	0.000306003	0.00427081
HSPA1B	0.626	2.7462e-05	0.000748822
SLC19A1	0.626	0.000358811	0.00475793
CDKN1A	0.625	0.00548067	0.0339306
DNAH3	0.624	0.474417	0.676342
NGRN	0.624	0.000258111	0.00371329
RPF2	0.624	2.23949e-05	0.000647113
ATAD3A	0.623	2.46056e-07	2.43398e-05
GSDME	0.623	0.24817	0.465173
POLR3B	0.623	3.93839e-05	0.000951168
BIK	0.622	0.0397252	0.138401
MYO1C	0.622	0.0142474	0.0672981
SGPP2	0.622	0.00341317	0.0243705
ALDH1A3	0.621	0.0845749	0.230615
FAT1	0.621	1.18041e-05	0.000406014
NR1D2	0.621	0.0143886	0.06773
TFAP2C	0.62	0.192963	0.39912
ACTL10	0.618	0.132591	0.312662
SNHG16	0.618	2.28914e-05	0.000657254
B3GLCT	0.617	0.00330792	0.023896
CPSF2	0.617	0.000150929	0.0025271
PYCR3	0.616	0.000882804	0.00912568
SELENOS	0.615	0.00303971	0.0225655
SLC2A6	0.615	0.046003	0.152839
CYCS	0.614	4.41058e-08	6.42712e-06
PAK1IP1	0.614	5.21795e-06	0.000223343
WDR74	0.614	5.91358e-05	0.00128225
RRP1B	0.613	0.000433328	0.00543747
SLC39A14	0.613	1.57875e-05	0.000511847
AHSA1	0.612	1.13775e-05	0.000396371
GRWD1	0.612	3.04838e-05	0.000806868
HSP90B2P	0.612	0.00413694	0.0279161
DCAF4L1	0.61	0.152711	0.343265
POLR1B	0.61	7.07084e-06	0.000272227
SLC25A19	0.61	0.000566842	0.0066052
AIMP2	0.608	0.00176913	0.0151359
GTPBP4	0.608	3.70942e-05	0.000919014
PPIL1	0.608	4.12893e-06	0.000192949
SRM	0.606	0.000118404	0.00215096
WDR77	0.604	6.42518e-07	5.02954e-05
DDX21	0.603	1.63023e-05	0.000523342
MTHFS	0.603	0.0146287	0.0684795
PDSS1	0.603	4.64108e-05	0.00107301
UBXN8	0.603	0.000155745	0.00257397
SLC5A6	0.602	0.000316707	0.00435705
COPS2	0.601	0.109446	0.274669
LAMB4	0.601	0.0100038	0.0526081
LARP4	0.601	1.12107e-09	3.82216e-07
CRELD2	0.6	0.00192379	0.0161332
TRIM2	0.6	0.0130728	0.06363
CHCHD4	0.599	0.000502428	0.00604699
SNORA100	0.597	0.0014438	0.0130107
SEC11C	0.596	7.84136e-05	0.00156044
ENPP2	0.595	0.40384	0.620366
ARNTL2	0.594	0.31821	0.537167
CD3EAP	0.594	0.00102799	0.0101392
RCL1	0.594	0.000794906	0.00848902
WDR4	0.594	0.00146959	0.0131981
PUS1	0.593	5.67508e-05	0.00124583
C12orf43	0.592	1.32696e-08	2.569e-06
HNRNPAB	0.592	5.63711e-07	4.5745e-05
IDI2	0.592	0.018099	0.0791728
PPRC1	0.591	0.00123417	0.0115427
TUBB1	0.591	0.0165628	0.0746953
MIPEPP3	0.59	0.172948	0.371736
RABEPK	0.59	0.0067591	0.0395661
HSPE1-MOB4	0.589	2.89785e-05	0.00077612
NOP56	0.589	9.27394e-08	1.17186e-05
SORD2P	0.589	0.0027725	0.0210555
C15orf39	0.587	0.0134084	0.0646428
MBNL1	0.585	1.83851e-06	0.000107044
TSTA3	0.585	0.000834516	0.00874851
TRIM71	0.584	0.223746	0.438496
IDH3A	0.582	0.00715624	0.0411287
PANDAR	0.582	0.00893536	0.0483559
GEMIN5	0.58	4.52256e-06	0.000204982
ARMC6	0.579	0.00088147	0.00912196
MEPCE	0.579	3.09386e-05	0.000813427
SKI	0.579	0.0240249	0.0971317
CHRNA3	0.578	0.0886971	0.238497
ELOA	0.578	0.0198512	0.0848385
PSME3	0.578	1.31192e-06	8.48065e-05
C17orf51	0.577	0.00690799	0.0401445
DUS3L	0.576	0.00123869	0.0115611
BHLHB9	0.575	0.179755	0.38166
CARS2	0.575	1.32536e-05	0.000443487
EEF2KMT	0.575	0.000461403	0.00566903
NDUFAF8	0.575	0.000689937	0.00765768
SDC1	0.575	0.0687707	0.20057
CCT6A	0.574	6.82083e-06	0.00026562
DNAJC2	0.574	2.43096e-06	0.000127691
PDIA3	0.574	0.00473148	0.0304903
PUM3	0.574	1.63737e-05	0.000523342
EBNA1BP2	0.572	0.00466231	0.0302483
EIF5AL1	0.572	0.0010934	0.0105992
FGFRL1	0.572	0.0148452	0.069016
PLCG1-AS1	0.572	0.00213239	0.017388
SPDYE3	0.571	0.0945254	0.249272
CCT2	0.57	3.35997e-05	0.000860662
MFSD12	0.57	0.000147985	0.00250958
TIMM17A	0.569	1.97549e-08	3.47686e-06
WDR46	0.569	0.000203025	0.00311596
CD59	0.568	0.00926994	0.0497333
PDCD2L	0.568	0.0052909	0.033073
DCTPP1	0.567	0.00250698	0.0195916
LETM1	0.567	3.9984e-05	0.000957356
TNFRSF13B	0.566	0.155933	0.348024
DDX49	0.565	2.72231e-05	0.000743806
CRACR2A	0.564	1.36335e-05	0.000452846
NIP7	0.564	7.17089e-07	5.39888e-05
POLR2L	0.564	1.99242e-05	0.000594741
PLK1	0.562	3.75943e-05	0.000926324
HSPD1	0.561	0.000193506	0.00302119
OSTCP1	0.561	0.0370804	0.132139
PDIA3P1	0.561	0.0063621	0.0378155
CIAPIN1	0.56	5.44005e-08	7.76037e-06
DGUOK-AS1	0.56	0.0234785	0.0955249
LINC02447	0.56	0.211009	0.422766
PSMA7	0.559	4.0791e-06	0.000191503
RRP1	0.559	7.59341e-05	0.00153161
C11orf95	0.558	0.000291883	0.00409907
CCNB1	0.557	7.65358e-06	0.000287849
LYRM4-AS1	0.557	0.137985	0.320804
TEF	0.557	5.08256e-05	0.00114668
HSPA4	0.555	9.02334e-08	1.15363e-05
RPS19BP1	0.555	0.000187481	0.00294409
PIK3AP1	0.554	0.000118062	0.00215065
CCT5	0.553	7.23557e-05	0.00147777
MEIOC	0.553	0.166756	0.363267
MPHOSPH10	0.553	0.000386375	0.00501547
RDH10	0.553	0.000177622	0.00283193
UBQLN4	0.553	0.000110199	0.00206278
MRPL27	0.551	4.44644e-05	0.00103986
NOP2	0.551	0.000962046	0.00969111
TCP1	0.551	7.38732e-05	0.0014987
AMD1	0.55	1.53836e-06	9.4763e-05
MRPS17	0.55	0.00196997	0.0163785
EIF5A	0.549	0.000148911	0.0025194
NCL	0.549	6.21443e-05	0.00133046
ACACA	0.548	5.54327e-05	0.00122164
PGBD2	0.548	0.0494567	0.161214
MON1A	0.547	0.0103709	0.0538386
RTN4RL1	0.547	0.043693	0.147587
ZNF786	0.547	0.000540803	0.00638411
NOP58	0.546	8.61702e-05	0.00167784
POLR3H	0.546	3.85465e-06	0.000184039
FEM1A	0.545	3.09717e-05	0.000813427
TMEM138	0.545	7.04473e-05	0.00144652
JPT1	0.544	1.409e-06	8.84016e-05
CDC123	0.543	1.56754e-06	9.61236e-05
ASCC3	0.542	6.45764e-07	5.02954e-05
MRPL15	0.542	9.83675e-05	0.00187757
LARP1	0.541	5.61892e-08	7.93205e-06
LOC103021295	0.541	0.000899353	0.00924036
URB2	0.541	0.00300447	0.0223841
FZD1	0.539	0.0177021	0.0780667
CCT3	0.538	2.77622e-05	0.000755489
DCAF13	0.538	0.000443046	0.00552361
DKC1	0.538	8.90771e-05	0.001727
MRPL4	0.538	3.53767e-05	0.000890148
SMAD7	0.538	0.115261	0.284313
NID2	0.537	0.124488	0.299976
APLP2	0.536	6.10497e-05	0.00131533
G3BP1	0.536	2.84216e-14	6.4195e-11
SCFD2	0.536	0.000118192	0.00215065
CBFA2T3	0.535	0.027244	0.106032
SDAD1	0.535	7.52367e-06	0.000284013
LDLRAP1	0.534	0.00381441	0.0263068
TNPO2	0.533	1.18811e-10	5.75043e-08
TRMT1	0.532	4.36073e-07	3.69354e-05
GFM1	0.531	0.000317327	0.00435705
RRN3P2	0.531	0.0152603	0.0702472
ILKAP	0.53	1.06252e-07	1.25212e-05
NUP35	0.53	0.00215252	0.0175201
SAPCD2	0.53	0.0143376	0.0676073
SRP19	0.53	2.03716e-06	0.000115031
TTLL12	0.529	0.00144718	0.013014
EEF1E1	0.528	0.0017073	0.0147049
PGAM5	0.528	5.62773e-06	0.000234668
BCL2L11	0.527	2.10953e-06	0.000116687
DNTTIP2	0.527	0.000156446	0.00257926
HSD17B10	0.527	0.000243569	0.0035322
DHX9	0.526	4.55264e-06	0.000205658
BMP8A	0.525	0.0256533	0.101664
GTF3C6	0.525	0.000377763	0.0049329
MRPL21	0.525	3.0358e-06	0.000153512
PMM2	0.525	4.6664e-05	0.00107367
SLC25A32	0.525	5.42309e-05	0.00120679
TRUB2	0.525	0.000449888	0.00558239
PSME2	0.524	5.75224e-05	0.00125733
TUBB4B	0.524	5.23334e-12	5.45556e-09
LOC727896	0.523	0.000556101	0.00650801
PABPC4	0.523	6.51634e-08	8.96364e-06
RNF216P1	0.523	1.82639e-05	0.000570304
LTV1	0.522	0.000214105	0.00324922
SORD	0.522	0.021077	0.0887344
CHAC2	0.521	0.0018903	0.0158916
DDX56	0.521	5.09379e-06	0.000219844
LOC100131604	0.521	0.156204	0.348457
ZNF593	0.521	0.0060986	0.0366698
ANKAR	0.52	0.185704	0.389516
CPT1A	0.52	0.0343646	0.125288
EPB41L4A	0.52	2.6807e-05	0.000736893
ADM5	0.519	0.0558637	0.173948
DDI2	0.518	1.19676e-05	0.000409556
HNRNPM	0.518	2.8066e-05	0.0007607
NOP14	0.518	0.000525035	0.00621965
CTU2	0.517	0.00186663	0.0157513
KBTBD8	0.517	1.0808e-07	1.26268e-05
FDX2	0.516	0.0281311	0.108402
KPNA4	0.516	1.81393e-08	3.27766e-06
OGDH	0.516	5.08799e-09	1.20969e-06
NT5DC3	0.514	0.000811599	0.00857271
SLC52A2	0.514	0.000642204	0.00725867
TDG	0.514	9.66671e-07	6.78773e-05
FCRLB	0.513	0.158946	0.352486
MARS2	0.513	0.00331974	0.0239559
TYW1B	0.513	0.00104155	0.0102581
BEND3	0.512	0.000112826	0.00209741
CACYBP	0.512	2.44494e-05	0.00068317
RCC1	0.512	1.06536e-05	0.000375007
NAA15	0.511	0.000145686	0.00248344
SIK1	0.511	0.0488887	0.160034
UQCRHL	0.511	0.00119399	0.0112134
LOC653712	0.51	0.241824	0.458029
BYSL	0.509	0.00437404	0.0289297
DOHH	0.509	0.0184446	0.0802443
RIOX2	0.509	3.0031e-05	0.000799568
TPTE2P5	0.509	0.0223381	0.0925203
RPUSD2	0.508	0.0321175	0.119085
TBPL1	0.508	4.83332e-05	0.00110271
DNAJB11	0.507	2.44108e-07	2.43246e-05
SNHG11	0.507	0.165172	0.361093
AP4S1	0.506	8.11508e-06	0.00030048
ELAC1	0.506	0.00763106	0.043144
PSMD1	0.506	2.04335e-07	2.14663e-05
RABGGTB	0.506	6.11316e-07	4.89953e-05
RANGAP1	0.506	7.03468e-05	0.00144652
TRAF3	0.505	2.14267e-05	0.000628515
ALKBH8	0.504	0.000113525	0.00210465
UBE3C	0.504	1.52143e-07	1.67002e-05
LOC401127	0.503	0.0889409	0.23891
PAPSS2	0.503	0.266093	0.484103
PLCD3	0.503	0.0913936	0.243668
PTGDR2	0.503	0.101877	0.26193
TFAP4	0.503	0.00436704	0.0289156
EIF1AX	0.502	1.36134e-06	8.70232e-05
MAT2A	0.502	0.00027895	0.00396261
SESN1	0.501	0.00932313	0.049841
ZNHIT6	0.501	0.000803692	0.00853576
MRPL46	0.5	0.0268728	0.105051
PRMT5	0.5	3.4732e-05	0.000881439
SETMAR	0.5	0.000581653	0.00674877
SLC1A2	0.5	0.311308	0.531274
PRR34-AS1	0.499	0.0589757	0.180823
EOGT	0.498	0.00184582	0.0156552
L3MBTL2	0.498	4.96523e-07	4.06587e-05
NOL11	0.498	0.000115061	0.00211677
RSC1A1	0.497	0.000156759	0.00258129
EMC8	0.496	0.000230295	0.00341283
HERPUD1	0.496	0.000110202	0.00206278
POLR1C	0.496	0.000514554	0.00612762
TGFB1	0.496	4.30877e-05	0.00101907
TRMO	0.496	0.000947821	0.00959288
VARS	0.496	0.000775687	0.00833633
CASZ1	0.495	0.265765	0.48373
STIP1	0.495	6.83057e-05	0.00142632
ATIC	0.494	0.00128072	0.0118554
CAPRIN1	0.494	0.00187761	0.0157962
BDH1	0.493	1.01653e-07	1.23001e-05
CEL	0.492	0.23249	0.447926
PNP	0.492	1.17984e-05	0.000406014
SLC16A1	0.492	0.000352436	0.00468483
FASTKD2	0.491	1.82277e-06	0.000107044
PLCD4	0.491	0.0615425	0.186125
POLR3K	0.491	2.04742e-06	0.000115131
PPIAL4C	0.491	0.0281136	0.108391
RUBCNL	0.491	0.000567354	0.00660548
SLC25A33	0.491	0.000217667	0.00327759
SPIB	0.491	0.0941415	0.248646
MYH11	0.49	0.0997187	0.258293
SF3B4	0.49	2.07987e-09	6.26364e-07
TRIM22	0.49	0.000806315	0.00855021
ADI1	0.489	0.00449429	0.029452
NOC2L	0.489	7.28065e-05	0.00148372
MAPK6	0.488	0.0188852	0.0817415
PRELID1	0.488	3.2234e-05	0.000838456
LRRC59	0.487	0.00153695	0.0136224
METTL25	0.486	0.0116041	0.0582224
TXNDC9	0.486	0.00546632	0.0338572
ADCK1	0.485	0.0426051	0.145181
FHDC1	0.485	0.226542	0.441001
UBAP2L	0.485	1.75783e-08	3.2192e-06
GLRX3	0.484	0.00011207	0.00208988
GYG1	0.484	0.000410452	0.00523523
SURF6	0.484	2.96032e-05	0.000791288
B4GALT5	0.483	0.0015127	0.013481
BCAP31	0.483	6.52934e-07	5.0465e-05
BRMS1	0.483	0.00162325	0.0141559
CCDC85B	0.483	0.000255372	0.00369349
CELF6	0.483	0.0899127	0.240692
ERVK3-1	0.483	1.90594e-05	0.00058532
GTF2A2	0.483	0.00565604	0.0348254
MSTO1	0.483	1.20629e-05	0.000411778
NRG4	0.483	0.220471	0.434166
UMPS	0.483	0.00011395	0.00210964
ATP5MC1	0.482	0.00134535	0.0123357
HEATR3	0.482	1.23997e-06	8.27789e-05
NOLC1	0.482	4.26312e-05	0.00101003
NSUN2	0.482	2.56134e-06	0.00013402
RRN3	0.482	3.23518e-07	2.94249e-05
TSSK4	0.482	0.0714143	0.20561
POLR3E	0.481	0.000116305	0.00212995
PPIH	0.481	0.000521904	0.00619338
PRPF19	0.481	0.000425626	0.00538569
TIMM23	0.481	1.38607e-05	0.000458625
DYNLL1	0.48	1.71999e-06	0.000103138
UTP18	0.479	0.000201307	0.00310517
GRIN2B	0.478	0.752334	0.868307
NLN	0.478	0.00210481	0.0172145
STK17A	0.478	1.44344e-07	1.61283e-05
ZNF202	0.478	0.00081091	0.00857212
BMS1	0.477	6.39158e-06	0.000257029
PUS7	0.477	0.000930449	0.00946655
AKAP1	0.476	0.000261578	0.00375122
METTL16	0.476	0.000410644	0.00523523
RHOF	0.476	0.00766261	0.0432383
TTYH2	0.476	0.0288278	0.110235
LOC101927666	0.475	0.154118	0.345338
PIGY	0.475	0.000860204	0.0089673
SLC38A5	0.473	0.0196401	0.0842019
SNHG17	0.473	0.00176097	0.0150851
SSNA1	0.473	0.000862808	0.00897373
TIGAR	0.473	2.34408e-06	0.000126059
CHCHD10	0.472	0.00265799	0.0204479
RIPK1	0.472	3.38439e-05	0.000863753
ABTB2	0.471	0.24441	0.460481
ZNFX1	0.471	1.26361e-07	1.45123e-05
METTL13	0.47	0.000153039	0.0025479
ARHGAP27P1-BPTFP1-KPNA2P3	0.469	0.00615745	0.036874
FKBP7	0.469	0.0473162	0.156245
RPF1	0.469	0.00225833	0.0181149
SIK1B	0.469	0.0820181	0.225596
ATP2A2	0.468	9.86359e-08	1.21519e-05
BAG1	0.468	3.8417e-07	3.3161e-05
COG2	0.468	1.05393e-07	1.25212e-05
DANCR	0.468	0.0528761	0.1679
MRPS6	0.468	0.00334306	0.0240729
NME1-NME2	0.468	0.000286892	0.00404996
TGFBRAP1	0.468	4.74718e-05	0.00108672
DIAPH2	0.467	0.633341	0.791596
HSPA9	0.467	0.000307676	0.00428533
CD302	0.466	0.108758	0.27355
TMEM255A	0.466	0.637013	0.794326
UBTF	0.466	5.39235e-06	0.000226954
CAND2	0.465	0.00594738	0.036046
GDF11	0.465	0.000163223	0.00266506
PNPT1	0.465	0.000119632	0.00216744
PRMT1	0.465	0.000212488	0.00322829
TXLNG	0.465	0.000225531	0.00335499
DGCR11	0.463	0.15915	0.352821
ELAC2	0.463	2.11485e-05	0.000622986
FAM118B	0.463	3.57534e-05	0.000895619
HIRA	0.463	0.00068565	0.00763242
ALG1	0.462	0.000544833	0.0064205
ECE1	0.462	0.00334049	0.0240672
NAA50	0.462	2.14121e-06	0.000117958
PTS	0.462	0.00540145	0.0335474
KCTD15	0.461	0.00895663	0.0484359
PSMD9	0.461	3.25995e-05	0.000841608
SERF2-C15ORF63	0.461	0.0924569	0.24549
ATP6V0B	0.46	0.000189919	0.00297891
BCYRN1	0.46	0.378618	0.59691
KNSTRN	0.46	0.0176337	0.0779172
MRPS23	0.46	0.000382941	0.00498044
RBM3	0.46	0.000129832	0.00230903
TMEM150A	0.46	0.289404	0.507047
LOC389906	0.459	0.0419631	0.143752
NFKBIB	0.459	0.000636202	0.00721361
CSE1L	0.458	3.92869e-05	0.000951168
FUS	0.458	0.00110494	0.0106464
RBPMS	0.458	0.131385	0.310629
SH3RF1	0.458	0.0184812	0.0803779
UTP6	0.458	8.90255e-07	6.38346e-05
ARSB	0.457	0.000504674	0.00605252
BCLAF1	0.457	0.00015214	0.00254229
C1orf122	0.457	0.0144732	0.0679865
CA2	0.457	0.253917	0.471884
KLC2	0.457	0.000478577	0.00581754
SLC29A1	0.457	0.00108074	0.0105066
USP36	0.457	9.73974e-06	0.000346438
BRIX1	0.456	0.000703418	0.00777172
TIMM8B	0.456	6.80882e-05	0.00142397
UBE2L3	0.456	3.50946e-07	3.12896e-05
YKT6	0.456	0.000794875	0.00848902
DDX5	0.455	7.9107e-07	5.85824e-05
DIEXF	0.455	0.000920569	0.00938717
HIST1H2BB	0.455	0.19252	0.398608
MIR22HG	0.455	0.392055	0.60987
MRPL49	0.455	0.00113092	0.0108159
NOC4L	0.455	0.0139648	0.0662876
PDCD11	0.455	5.88359e-05	0.00127924
RXYLT1	0.455	0.0265558	0.104224
SBDSP1	0.455	0.00223123	0.0179879
SNF8	0.455	4.22781e-06	0.000196399
SRPRB	0.455	0.000738962	0.00803975
TRMT10C	0.455	5.47255e-05	0.00121381
FAM212A	0.453	0.0746549	0.211569
RHBDD3	0.453	0.0613046	0.185654
SLC2A8	0.453	0.138339	0.321133
ENDOD1	0.452	0.0595495	0.182112
IMPDH1	0.452	0.000805007	0.00854303
MRPL3	0.452	0.0014992	0.0134018
ODC1	0.452	0.0194281	0.0835505
PSMA5	0.452	1.17056e-06	7.89228e-05
SFPQ	0.452	0.000105849	0.00200066
NOL10	0.451	0.000115095	0.00211677
NOP10	0.451	0.0344656	0.125525
SRSF8	0.451	1.62043e-05	0.000521618
SYT11	0.451	0.232915	0.448307
ATP6V0E1	0.45	0.000453756	0.00560045
IMP4	0.45	0.000950798	0.00959433
RITA1	0.45	0.000526549	0.00623213
TGS1	0.45	3.98887e-08	6.00635e-06
GCSH	0.449	0.0115672	0.0581004
LAP3	0.449	0.000391505	0.00506288
MAP2K4P1	0.449	0.240386	0.456775
TRIM35	0.449	1.84463e-05	0.000574255
DNAJB6	0.448	0.000637153	0.00721361
ITPA	0.448	0.00708216	0.0408147
LOC101929798	0.448	0.112797	0.280431
MED22	0.448	0.000201566	0.00310517
PDCL3	0.448	0.00393179	0.0269518
CDR2	0.447	0.000196781	0.00305472
CMSS1	0.447	0.00265859	0.0204479
GLS	0.447	2.61245e-06	0.000135647
NUDC	0.447	0.00202575	0.016709
PHB	0.447	0.00179682	0.0153144
PRMT7	0.447	3.06288e-06	0.000153734
VCP	0.447	1.34601e-07	1.53286e-05
ATG101	0.446	0.00193582	0.0161661
E2F4	0.446	4.91389e-07	4.06587e-05
LOC105379477	0.446	0.0981315	0.255304
NDUFAB1	0.446	1.75728e-05	0.000556418
PRMT5-AS1	0.446	0.00528502	0.033073
VWCE	0.446	0.0164845	0.0743916
NANS	0.445	9.46699e-05	0.00182239
PA2G4	0.445	0.000599738	0.00692894
CCDC144NL-AS1	0.444	0.261783	0.48056
DNAJB12	0.444	0.000992688	0.00992102
KCNQ5	0.444	0.00434098	0.0288016
MAK16	0.444	0.000428559	0.00540167
CDH4	0.443	0.446314	0.654265
GNL3	0.443	0.00144368	0.0130107
LSG1	0.443	0.000222444	0.0033242
MRPS34	0.443	0.000548251	0.00644397
TXNDC17	0.443	0.00102628	0.0101298
GATAD2A	0.442	2.53851e-05	0.000704957
PLGLB1	0.442	0.0407906	0.140875
QDPR	0.442	3.50846e-05	0.000886148
TRADD	0.442	0.0498984	0.162009
TXK	0.442	0.314931	0.53416
C16orf46	0.441	0.220479	0.434166
MMACHC	0.441	0.0289384	0.110439
RARS	0.441	7.95509e-05	0.00157613
SCLY	0.441	0.0259458	0.102512
WDR12	0.441	0.000712367	0.00783603
YWHAG	0.441	1.69781e-06	0.000102718
NOL7	0.44	0.000121204	0.00217845
SNRPB2	0.44	1.93325e-05	0.000586116
AHCTF1P1	0.439	3.3822e-06	0.000166675
EIF4G2	0.439	0.000121028	0.00217839
FAM208B	0.439	1.284e-06	8.40617e-05
FAM98A	0.439	0.000423761	0.00536711
FBXO22	0.439	0.0340255	0.124457
HAR1B	0.439	0.438729	0.648806
HSP90AB1	0.439	0.00120823	0.0113314
RMDN3	0.439	0.0622745	0.18764
SOGA1	0.439	0.00497814	0.0316583
STRAP	0.439	1.30363e-05	0.000439472
DRAXIN	0.438	0.36102	0.580608
NUFIP1	0.438	0.00628276	0.0374424
OGFOD1	0.438	4.91913e-05	0.00111852
PSMA3	0.438	5.97164e-05	0.00129071
RUVBL1	0.438	7.73588e-05	0.00154626
TOE1	0.438	0.00306449	0.0226821
KIF20A	0.437	2.281e-05	0.000656308
PDIA4	0.437	2.05164e-05	0.000608399
TCOF1	0.437	6.86424e-06	0.000266545
ETFA	0.436	0.0408832	0.141096
MRPL12	0.436	0.000184876	0.00291175
MRPS28	0.436	0.00961109	0.0509783
MTERF3	0.436	1.99208e-05	0.000594741
EMG1	0.435	0.000626333	0.00715689
MRM3	0.435	0.00418252	0.0280741
POLR2K	0.435	2.33927e-06	0.000126059
XPO5	0.435	0.000114909	0.00211677
ABCE1	0.434	0.000313279	0.00433663
FTSJ3	0.434	0.000142208	0.00244569
PHF5A	0.434	0.000227167	0.00337192
POLR3G	0.434	0.02682	0.104956
ATP5PF	0.433	1.74295e-06	0.000103764
DESI1	0.433	1.85899e-06	0.000107663
DLAT	0.433	0.000396139	0.00511173
GBAT2	0.433	0.10535	0.267643
HSP90AB4P	0.433	0.0317559	0.118035
PRMT3	0.433	0.00537973	0.0334753
PWP2	0.433	0.000450386	0.00558239
RBM19	0.433	0.00019913	0.0030806
SNRPD1	0.433	0.000215584	0.0032624
TMEM223	0.433	0.0031613	0.0231328
ARHGAP10	0.432	0.00243389	0.0192103
BSG	0.432	2.88828e-05	0.000775088
COMMD9	0.432	0.00107949	0.010502
GNL3L	0.432	0.000108212	0.00203396
KPNA1	0.431	5.7852e-08	8.08258e-06
LOC102606465	0.431	0.0598775	0.182638
NSUN5P1	0.431	0.0358021	0.12904
PES1	0.431	0.00202393	0.0167042
RRP7BP	0.431	1.88333e-05	0.000581387
TEN1	0.431	0.108757	0.27355
TOMM6	0.431	0.000310417	0.00431464
TTC16	0.431	0.386538	0.603935
AEBP1	0.43	0.000434658	0.00544407
LOC100130172	0.43	0.258822	0.477653
RPEL1	0.43	0.0258434	0.102167
TATDN2	0.43	3.58426e-07	3.15415e-05
KLRA1P	0.429	0.0467645	0.154838
NEK10	0.429	0.353827	0.573891
PKD2L2	0.429	0.126725	0.302942
ZNF777	0.429	0.00821993	0.0455051
EFHD2	0.428	0.000196088	0.00305096
GSPT1	0.428	0.000166314	0.00269604
HPDL	0.428	0.0758447	0.213601
MTRR	0.428	1.92319e-06	0.000110907
NLE1	0.428	0.0115492	0.0580381
PRELID3A	0.428	0.036069	0.129625
FIRRE	0.427	0.0182995	0.0797981
NPTN	0.427	0.0534348	0.168963
SMYD5	0.427	0.00269091	0.0206263
SNRNP40	0.427	1.36964e-06	8.71134e-05
ADSS	0.426	8.10644e-07	5.95494e-05
COX7B	0.426	0.000409535	0.00523093
HIBCH	0.426	0.00108221	0.0105134
NUS1	0.426	4.36149e-08	6.42467e-06
TMTC2	0.426	0.210015	0.421491
TOP1P1	0.426	3.06192e-05	0.000808873
ATP5MC3	0.425	4.08385e-06	0.000191503
RNASEH1	0.425	0.000699595	0.00773952
AKR1D1	0.424	0.195922	0.402965
COPS3	0.424	0.000181934	0.0028837
FAM3C	0.424	6.34104e-06	0.000255755
INO80C	0.424	0.00016861	0.002717
SNORA70	0.424	0.123175	0.297978
SRSF6	0.423	2.97635e-07	2.80108e-05
TYW3	0.423	0.000434458	0.00544407
YRDC	0.423	0.0106169	0.0548115
ANKRD46	0.422	0.000766568	0.00827113
NHEJ1	0.422	0.00147167	0.013208
ORC5	0.422	8.90507e-06	0.000322678
CHUK	0.421	1.93056e-05	0.000586116
MTHFD1L	0.421	0.000627829	0.00716794
PCBP2-OT1	0.421	0.211985	0.42397
PPA1	0.421	0.015287	0.0702919
UBFD1	0.421	0.000145992	0.00248553
C16orf91	0.42	0.0127441	0.062372
CCT7	0.42	0.000378194	0.0049329
DHX33	0.42	0.00224768	0.0180752
IFI30	0.42	0.00144629	0.013014
MDM2	0.42	0.00311509	0.0229298
PTPN2	0.42	6.72111e-05	0.00141176
CHRNA1	0.419	0.422143	0.635172
LINC00971	0.419	0.242199	0.458483
CLINT1	0.418	6.91743e-05	0.00143561
DDX51	0.418	1.23849e-05	0.000420651
FAM86B1	0.418	0.17778	0.379114
PRPF3	0.418	3.60702e-05	0.000901888
PTRH2	0.418	0.0017736	0.0151646
SSSCA1	0.418	0.0172659	0.0767677
UTP4	0.418	0.000550291	0.00645674
COX16	0.417	0.00893827	0.0483559
CREM	0.417	0.040892	0.141096
HEATR1	0.417	0.000145462	0.00248275
NOM1	0.417	0.000862482	0.00897373
TAF1D	0.417	3.75851e-05	0.000926324
YTHDF2	0.417	4.46208e-06	0.000203603
DDX10	0.416	0.00336554	0.0241962
MXD4	0.416	0.107557	0.271336
POLR2A	0.416	1.46309e-05	0.000478931
QKI	0.416	0.00842036	0.0462799
TICAM2	0.416	0.197622	0.405292
BRPF3	0.415	6.68927e-05	0.00140984
FDXACB1	0.415	0.023274	0.0950171
MAP3K15	0.415	0.188824	0.39363
MIR5047	0.415	0.0208082	0.0879304
POLE3	0.415	6.82001e-06	0.00026562
PSMD6	0.415	3.05152e-06	0.000153733
RNF19B	0.415	0.010664	0.0549916
EIF4A1	0.414	0.00155254	0.0137247
FASN	0.414	0.00483574	0.031
H2AFZ	0.414	0.00179791	0.0153144
MIEF1	0.414	6.52508e-06	0.000260332
NIPA2	0.414	0.0103122	0.0536059
SNORA8	0.414	0.114897	0.283689
ZBTB24	0.414	0.00140012	0.0127239
ESF1	0.413	0.00112647	0.0107811
PMPCA	0.413	0.000633872	0.00719506
SH3BP2	0.413	0.00308296	0.0227809
TMEM109	0.413	0.0142499	0.0672981
TOMM22	0.413	2.84187e-05	0.000767191
BANF1	0.412	0.000295005	0.0041347
DNAJC11	0.412	0.00124578	0.0115953
FAM35DP	0.412	0.0141981	0.0671362
IFRD2	0.412	0.00375966	0.0261153
MEMO1	0.412	7.25865e-06	0.000275374
PQBP1	0.412	0.000782817	0.00839298
RAB5IF	0.412	3.55513e-06	0.000172685
SH3BP5-AS1	0.412	0.0516888	0.165678
SLC1A3	0.412	0.217156	0.429996
EIF6	0.411	0.00642621	0.0380796
HYAL2	0.411	0.0291467	0.110798
SLC35B1	0.411	0.00117998	0.0111281
TIMM10	0.411	0.00426607	0.0284196
TRAPPC2L	0.411	0.00338824	0.0243154
COBL	0.41	0.0547234	0.171263
NDUFA6	0.41	0.000159874	0.00262301
NUDT5	0.41	0.00114251	0.010876
SLC9B2	0.41	0.00780654	0.0438616
AMER1	0.409	0.0184125	0.080156
CLEC12A	0.409	0.439033	0.649042
DHRS2	0.409	0.312504	0.532063
ISG20L2	0.409	1.97078e-05	0.00059264
IYD	0.409	0.261119	0.480147
NOL9	0.409	7.70829e-06	0.000288571
SACS	0.409	0.0092964	0.0497934
SEH1L	0.409	0.000201723	0.00310517
CDIP1	0.408	0.0905388	0.24177
HMGA1	0.408	0.000215696	0.0032624
ICE1	0.408	7.66775e-06	0.000287849
JAM3	0.408	0.16532	0.361298
MVB12B	0.408	0.233407	0.448906
NPM3	0.408	0.0213479	0.0896241
PPP4R1	0.408	2.88851e-11	2.06027e-08
SMAGP	0.408	0.49748	0.695512
FAM49A	0.407	0.399677	0.616695
GCSHP3	0.407	0.0373284	0.132674
IMP3	0.407	0.111523	0.278199
PPCDC	0.407	0.178931	0.38063
TIMM44	0.407	0.000208237	0.00317796
DAP	0.406	0.000312269	0.0043338
DYRK1B	0.406	0.251638	0.469595
FAM57A	0.406	0.162029	0.35681
HACD3	0.406	0.0700974	0.202766
ING5	0.406	5.85181e-05	0.00127703
NOMO2	0.406	2.02439e-05	0.000601634
PEBP1	0.406	0.00244587	0.0192563
PSMA4	0.406	0.0356833	0.128864
PSMD12	0.406	3.54939e-07	3.14388e-05
UBE3D	0.406	0.0134566	0.0647829
FAM215A	0.405	0.153064	0.343888
HTD2	0.405	6.9735e-05	0.00144062
LSMEM2	0.405	0.123357	0.298259
MED27	0.405	0.00143574	0.0129887
NPM1	0.405	0.00218374	0.0176998
DRG1	0.404	0.000845263	0.00882981
EIF2S1	0.404	0.000147787	0.00250958
LIX1L-AS1	0.404	0.240886	0.457083
PHF23	0.404	7.59476e-05	0.00153161
PTP4A1	0.404	4.99853e-09	1.20969e-06
ZNF487	0.404	0.250877	0.46869
GEMIN4	0.403	2.32462e-05	0.000663227
IVD	0.403	0.0542827	0.170196
NOMO1	0.403	1.34646e-05	0.000449441
SSB	0.403	0.000139119	0.00241402
TEX10	0.403	0.000363688	0.00479912
TOP1	0.403	1.89661e-05	0.000584156
TXNL4B	0.403	0.0082731	0.0457247
CSK	0.402	0.0435934	0.147473
PUF60	0.402	0.000512584	0.00610954
SKA3	0.402	0.00104983	0.0103171
TNFRSF10B	0.402	0.0522858	0.167005
UBE2S	0.402	0.000499505	0.0060225
AFAP1	0.401	0.0869174	0.234502
HRAS	0.401	0.0161619	0.073425
IL17D	0.401	0.225972	0.440494
KPNB1	0.401	2.33339e-05	0.000664329
MAGOH	0.401	8.51228e-05	0.00166944
PA2G4P4	0.401	0.00555093	0.0342872
TIMM13	0.401	0.0265147	0.104102
ZC3H15	0.401	0.000945979	0.0095814
GRPEL1	0.4	0.000482877	0.0058585
HCG18	0.4	0.000241307	0.00350601
RPL26L1	0.4	0.00167382	0.0144705
SYNCRIP	0.4	5.48939e-05	0.0012153
ACTA2	0.399	0.419313	0.63294
ANKRD40	0.399	3.14482e-05	0.000822752
MRPL47	0.399	0.000138042	0.00240765
PTPN6	0.399	0.132572	0.312662
YTHDF1	0.399	0.000132286	0.00233561
ILF2	0.398	4.23324e-05	0.00100647
SPDL1	0.398	9.3901e-05	0.00181274
GIN1	0.397	0.0482944	0.158523
GNG3	0.397	0.265576	0.48373
MTRNR2L2	0.397	0.17979	0.38166
NAF1	0.397	0.000709771	0.00782018
NKIRAS1	0.397	0.0127822	0.0625091
PLGLB2	0.397	0.0532312	0.168549
TOMM5	0.397	0.000915456	0.0093536
AKAP8	0.396	0.000197798	0.003067
B3GALT6	0.396	0.0143222	0.067558
GRK4	0.396	0.351195	0.571407
MRPS26	0.396	0.00740599	0.0422238
CHRNA5	0.395	0.111824	0.278836
DHX34	0.395	0.00204929	0.0168519
PUSL1	0.395	0.0106432	0.0549053
RPAP3	0.395	4.24623e-06	0.000196399
SENP3-EIF4A1	0.395	0.00275035	0.0209633
TRMT6	0.395	0.00113382	0.0108208
TSR1	0.395	0.000234513	0.00343442
UBE2G1	0.395	0.000142016	0.00244548
AARSD1	0.394	0.0462537	0.153484
ARHGDIA	0.394	1.2697e-05	0.000430173
ATP6V1C2	0.394	1.73577e-05	0.000550892
NRDE2	0.394	0.000465817	0.00569778
SLC7A6	0.394	9.16044e-06	0.00032929
TNNI3K	0.394	0.723454	0.851054
DNAJB1	0.393	3.54832e-05	0.000890496
EFNB2	0.393	0.173739	0.373017
EMC10	0.393	0.00304048	0.0225655
FARSA	0.393	0.000477658	0.00581754
LOC101928000	0.393	0.206352	0.417033
SFXN2	0.393	0.000314014	0.00434133
ZNF582	0.393	0.0541139	0.170083
ATP5MF	0.392	0.000200029	0.00309099
EIF2B1	0.392	3.36404e-05	0.000860662
SEC61A1	0.392	5.8499e-06	0.000241701
UBE2C	0.392	0.000240343	0.00349853
ULK3	0.392	0.102723	0.263184
C9orf85	0.391	0.0059238	0.0359807
SAFB2	0.391	0.000275753	0.0039213
SUPT5H	0.391	1.28765e-05	0.000435167
XRCC6	0.391	6.2535e-05	0.0013346
ADSL	0.39	0.00301109	0.0223964
ARL6IP1	0.39	6.01055e-06	0.000245617
EBPL	0.39	0.000515694	0.00613581
IGF1	0.39	0.283506	0.501119
KCTD5	0.39	0.00428621	0.0284878
NSD1	0.39	2.87147e-08	4.68845e-06
SETSIP	0.39	0.00140029	0.0127239
ST20	0.39	0.151541	0.341826
WDR75	0.39	3.7183e-05	0.000919533
ZNF860	0.39	0.212718	0.424973
BAZ1A	0.389	0.000180965	0.00287845
LOC728024	0.389	0.0428109	0.145589
MDN1	0.389	0.00126983	0.0117911
MYRFL	0.389	0.233501	0.448906
PDCD10	0.389	2.31571e-06	0.000126034
PI4K2A	0.389	0.000219098	0.00328817
PPAN	0.389	0.00198316	0.0164521
ALYREF	0.388	0.00107319	0.0104707
NDUFA4	0.388	0.000703978	0.00777172
NSFL1C	0.388	2.44267e-05	0.00068317
POLR2F	0.388	0.00836863	0.0461398
RBM28	0.388	0.000789177	0.00844114
CHCHD1	0.387	0.000693017	0.00768557
COL18A1	0.387	0.32436	0.543554
COMMD7	0.387	0.187492	0.39175
ESS2	0.387	0.0124185	0.0612207
MRPS7	0.387	4.36267e-05	0.00102823
PSMD2	0.387	0.0107296	0.0552041
SLC25A17	0.387	0.000826048	0.00868402
SNHG7	0.387	0.00011869	0.00215327
SNUPN	0.387	0.0678966	0.199077
SRFBP1	0.387	0.122539	0.296968
UBP1	0.387	2.90153e-10	1.2288e-07
DNAJA2	0.386	1.89596e-07	2.02315e-05
ERMAP	0.386	0.0288362	0.110236
GNL2	0.386	0.000309866	0.0043114
LIG3	0.386	0.000130317	0.0023116
LSM6	0.386	3.85678e-06	0.000184039
OTUD6B	0.386	9.78969e-05	0.00187123
RPIA	0.386	0.148723	0.337695
SETD6	0.386	0.0139144	0.0661875
SSH3	0.386	0.309668	0.530144
CSKMT	0.385	0.208249	0.419656
FAM35A	0.385	0.00162866	0.0141924
FPGT-TNNI3K	0.385	0.684791	0.825868
NTMT1	0.385	0.00742844	0.0423098
NUP98	0.385	8.12916e-07	5.95494e-05
SCO1	0.385	0.000169786	0.00272623
TNPO1	0.385	0.000183301	0.00289521
AASDHPPT	0.384	0.000113092	0.00209949
GART	0.384	0.00778162	0.0437579
GUCY1A1	0.384	0.0539829	0.16993
LOC102723313	0.384	0.411078	0.626855
LSM10	0.384	0.0173473	0.0769985
PRKAR1B	0.384	0.198462	0.406524
RINT1	0.384	0.000130885	0.0023156
SLC25A30	0.384	1.57428e-05	0.000511623
AAMP	0.383	0.00563967	0.0347805
COX5A	0.383	0.0720873	0.206713
LOC105370333	0.383	0.0810665	0.223626
PTGES2	0.383	0.00101466	0.0100615
RIOK2	0.383	6.23138e-05	0.00133198
SPATA5L1	0.383	0.120148	0.292587
ZBTB42	0.383	0.257469	0.475955
DCAF4	0.382	0.01882	0.0815371
PMCH	0.382	0.217678	0.430439
REXO4	0.382	0.000720575	0.00789231
SRR	0.382	0.000226355	0.00336355
TMEM250	0.382	0.00562791	0.0347311
UTP11	0.382	0.000874765	0.00907025
C6orf163	0.381	0.217612	0.430426
GLRX2	0.381	0.0350148	0.127013
NOC2LP2	0.381	0.0706971	0.204022
TK2	0.381	0.116276	0.285882
UQCC3	0.381	0.0139387	0.0662565
ZC3H8	0.381	0.0127504	0.0623802
EXOSC7	0.38	0.0151192	0.0697885
PSMC6	0.38	7.69115e-05	0.00153959
SENP3	0.38	0.00102042	0.0100877
EIF3A	0.379	0.000759306	0.00822552
HARBI1	0.379	0.0961051	0.251975
LEO1	0.379	0.134482	0.31542
SNRPD3	0.379	1.03577e-07	1.24219e-05
CDK2AP1	0.378	0.00521707	0.0327778
LOC110117498-PIK3R3	0.378	0.0852765	0.231736
MPHOSPH6	0.378	0.000926219	0.00943768
NME2	0.378	0.000322375	0.00440406
PAPD5	0.378	0.00386811	0.026623
SAP30L-AS1	0.378	0.182041	0.384991
USP46	0.378	0.00662134	0.0388789
DDX1	0.377	8.09178e-05	0.0016006
HCCS	0.377	0.00172296	0.0148063
LOC100132215	0.377	0.407028	0.623423
SF3A3	0.377	2.19202e-05	0.000638844
SNU13	0.377	0.000995634	0.00993581
TAF6L	0.377	0.0049452	0.0315079
CCDC59	0.376	0.000488909	0.00592108
NDUFS6	0.376	0.00208243	0.0170727
TFAM	0.376	8.32383e-06	0.000305704
BAK1	0.375	0.155816	0.347937
FASTKD3	0.375	0.00186451	0.0157474
RSL1D1	0.375	0.00409293	0.0277475
UBAP2	0.375	3.62801e-06	0.000174971
COQ2	0.374	0.0408963	0.141096
LOC101928401	0.374	0.201854	0.410471
MAGOHB	0.374	0.00745571	0.0423825
NAA10	0.374	0.00224874	0.0180752
POLR2E	0.374	0.00264598	0.020374
RASL10B	0.374	0.139263	0.322504
BTK	0.373	0.000507178	0.0060718
FUNDC1	0.373	0.00613618	0.0368117
LDB3	0.373	0.273654	0.49146
NRP2	0.373	0.498581	0.696144
SNX15	0.373	0.0550992	0.172012
SRRT	0.373	3.13644e-05	0.000822147
TOB2	0.373	0.000681144	0.00759742
XRCC5	0.373	2.86377e-05	0.000771566
ZNF582-AS1	0.373	0.252006	0.470022
ANP32C	0.372	0.116801	0.286912
NAA25	0.372	9.20378e-06	0.000329973
AHCTF1	0.371	8.12189e-08	1.0791e-05
ANP32AP1	0.371	0.125933	0.302009
ARFIP2	0.371	0.000275694	0.0039213
POMGNT2	0.371	0.119411	0.291262
RPL7L1	0.371	8.45614e-05	0.00166083
SCRIB	0.371	0.000506262	0.00606619
UTP23	0.371	0.000414835	0.00527873
AKAP13	0.37	0.046465	0.153997
IMMP1L	0.37	0.00997515	0.052478
LOC100506544	0.37	0.0725191	0.207623
LRP8	0.37	0.011251	0.0571067
PRNP	0.37	0.00153217	0.0135979
QTRT2	0.37	0.000155645	0.00257397
TARS	0.37	0.000222444	0.0033242
UQCRH	0.37	0.00946081	0.0503388
CHCHD3	0.369	0.00492831	0.0314447
ERCC1	0.369	0.000195412	0.00304393
MROH7-TTC4	0.369	0.000972751	0.00977947
SNRPG	0.369	0.00148098	0.0132564
TAF13	0.369	0.0175941	0.0778438
TRAP1	0.369	0.0102712	0.0535367
ADRM1	0.368	0.00470502	0.0304065
BAG2	0.368	0.0133963	0.0646073
CD82	0.368	0.349615	0.569948
LOC344967	0.368	0.0461038	0.153062
PRKG1-AS1	0.368	0.860845	0.928679
TNRC6C	0.368	0.0950452	0.250253
UCHL3	0.368	0.00237618	0.0189071
UNC119	0.368	0.0683906	0.19992
C1orf109	0.367	0.0197237	0.0845337
LLPH	0.367	0.000559416	0.00652989
PPTC7	0.367	0.000815875	0.00859777
C1QBP	0.366	0.00504837	0.0319983
EFTUD2	0.366	2.09072e-06	0.000116121
GNPNAT1	0.366	0.00356898	0.0252042
KPNA3	0.366	0.000375492	0.00492006
LSM1	0.366	4.68015e-05	0.00107501
SDHB	0.366	0.000516991	0.00614585
SNHG8	0.366	0.00410064	0.0277618
TTC27	0.366	0.0132642	0.0642216
AP5S1	0.365	0.0652149	0.193401
C21orf91	0.365	9.4292e-05	0.0018177
CCDC6	0.365	0.000221426	0.00331943
DDX3X	0.365	3.09421e-06	0.000154733
JADE3	0.365	0.00277332	0.0210555
KCNJ12	0.365	0.486688	0.686612
NUDT4B	0.365	0.0146608	0.0685113
RGMB	0.365	0.429678	0.641118
SUB1	0.365	1.72869e-08	3.2092e-06
TARBP2	0.365	0.0163331	0.0739794
TXLNA	0.365	5.37015e-06	0.000226954
CIRBP	0.364	7.18932e-05	0.00147175
DDX18	0.364	0.000191226	0.00299594
GALNT3	0.364	0.345217	0.565406
LSM5	0.364	0.0002082	0.00317796
NTHL1	0.364	0.0653023	0.193522
NXT1	0.364	0.000323561	0.0044158
POLR2B	0.364	4.41427e-05	0.00103684
TMEM267	0.364	0.00438888	0.0290126
UGP2	0.364	0.00100458	0.0100177
ZPR1	0.364	0.00407344	0.027657
ABCF1	0.363	0.000462562	0.00567811
DNAJC30	0.363	0.0240114	0.0971317
EXOSC5	0.363	0.0361951	0.129869
LOC100506076	0.363	0.0347061	0.126265
NKRF	0.363	0.000760378	0.00823055
RANBP1	0.363	0.00399319	0.0272486
RRN3P1	0.363	0.0504746	0.162865
SAMHD1	0.363	0.262183	0.480733
TM7SF2	0.363	0.0701169	0.20278
BCCIP	0.362	0.00166594	0.0144353
EML4	0.362	0.0104686	0.0541901
IPO13	0.362	0.00132656	0.0121882
MLEC	0.362	8.25978e-08	1.08676e-05
NOP9	0.362	0.00049815	0.00601151
TMX2	0.362	0.00098843	0.00989306
UTP3	0.362	0.000169693	0.00272623
ZNF428	0.362	0.00377186	0.0261732
EIF2B4	0.361	0.0130547	0.0635936
NDUFB9	0.361	0.00252263	0.0196702
NSDHL	0.361	0.004152	0.0279661
POGK	0.361	0.000329863	0.00447915
PTGES3	0.361	2.84449e-06	0.000146572
XPO4	0.361	1.76868e-05	0.00055872
APEH	0.36	1.00533e-05	0.000355725
CHST10	0.36	0.00144668	0.013014
DEGS1	0.36	2.14787e-05	0.00062868
NDUFAF6	0.36	0.000913375	0.00934898
PPIAL4A	0.36	0.00218625	0.0177095
PSMG1	0.36	0.0203211	0.0862756
PTRHD1	0.36	0.0245737	0.09882
RBM8A	0.36	5.94928e-05	0.00128793
THAP4	0.36	0.00185185	0.0156656
DHX30	0.359	0.000279819	0.00397079
DNAAF2	0.359	0.0324598	0.120124
FAM86EP	0.359	0.148716	0.337695
KHDC1	0.359	0.164958	0.36074
MYL6	0.359	7.43004e-07	5.56309e-05
HYAL3	0.358	0.329233	0.5486
MPDU1	0.358	0.00309699	0.0228516
NDUFB2-AS1	0.358	0.235619	0.451265
QTRT1	0.358	0.0452438	0.151244
RUNX1	0.358	0.0404083	0.139947
SLC25A13	0.358	0.00367676	0.0257639
SPATA13	0.358	0.000455609	0.0056131
CBX6	0.357	0.00371037	0.0258923
EDC3	0.357	0.0718155	0.206371
FBXL6	0.357	0.016261	0.0737114
SDHD	0.357	0.000374738	0.00491764
WDR61	0.357	0.0602167	0.18326
ZNF131	0.357	4.7565e-05	0.00108702
NAALAD2	0.356	0.290994	0.508911
NOC3L	0.356	0.00294475	0.0220669
NOMO3	0.356	0.00033961	0.00456974
SFXN4	0.356	0.0212144	0.0892293
ABCC4	0.355	0.0630627	0.189127
ARL2-SNX15	0.355	0.0200263	0.0853986
DDX39A	0.355	0.00678624	0.0396752
KTI12	0.355	0.0939376	0.248302
LRWD1	0.355	0.0284976	0.109405
MED17	0.355	0.000810255	0.00857212
PCDHGA11	0.355	0.235281	0.450994
RAB11FIP3	0.355	0.001672	0.0144693
RPP14	0.355	0.0225013	0.0929973
SOWAHC	0.355	0.243273	0.45981
TMED5	0.355	0.00165092	0.0143419
TMEM86B	0.355	0.103283	0.264142
VPREB3	0.355	0.379172	0.597166
ACAD9	0.354	0.000150827	0.0025271
C19orf24	0.354	0.0421441	0.144117
KIAA0930	0.354	0.0122426	0.0606625
LINC00861	0.354	0.254049	0.471885
LOC100505549	0.354	0.0202204	0.0859827
MRPL50	0.354	0.0058704	0.0357617
MSR1	0.354	0.0894494	0.239758
PINX1	0.354	0.000595071	0.00688676
PSME4	0.354	0.00171616	0.0147666
TNFSF4	0.354	0.316007	0.535449
TRIM28	0.354	9.51076e-05	0.00182822
TUBB6	0.354	0.0123733	0.0611613
RAB10	0.353	9.43787e-07	6.69644e-05
RCC2	0.353	2.79436e-05	0.000758902
TMEM50B	0.353	0.000578132	0.00671942
DNAJA3	0.352	0.00422328	0.028208
RABL3	0.352	0.000140155	0.00242888
SF1	0.352	3.62038e-07	3.16538e-05
SF3B3	0.352	0.00123527	0.0115451
SPHK2	0.352	0.0235852	0.0957996
TIMM8A	0.352	0.0337106	0.123606
BCAT1	0.351	0.0329812	0.121589
CUL4A	0.351	6.3685e-05	0.00135276
FARSB	0.351	0.0217546	0.090853
G6PD	0.351	0.0152371	0.070212
GADD45B	0.351	0.313748	0.533356
MRM1	0.351	0.0506791	0.163175
MRPS18C	0.351	0.00646912	0.0382995
MYDGF	0.351	0.0372829	0.13265
PPIAL4D	0.351	0.0583791	0.179526
PSMC3	0.351	0.000995149	0.00993581
PSMD14	0.351	0.00123187	0.0115292
RAN	0.351	0.000483732	0.00586363
AGAP6	0.35	0.00597615	0.036188
CCNQ	0.35	0.00898316	0.0485212
LOC100129931	0.35	0.0167184	0.0751467
NDUFC2	0.35	0.0800467	0.221975
PCSK7	0.35	0.00197849	0.0164292
PSMB1	0.35	5.87044e-05	0.00127904
TXNL1	0.35	0.000736187	0.00803286
ADCY9	0.349	0.00151402	0.013481
COQ7	0.349	0.00251358	0.0196109
DHX29	0.349	0.00367311	0.0257517
ORAOV1	0.349	0.0330696	0.121716
PDIA6	0.349	2.65109e-05	0.000731287
TIMM50	0.349	0.000607506	0.00700037
TUBD1	0.349	0.00258431	0.0200243
AAR2	0.348	0.00150612	0.0134548
AFG3L2	0.348	9.21504e-05	0.00178149
ATP6V1G1	0.348	3.80998e-05	0.000931507
GIT1	0.348	0.00259399	0.0200572
LOC283299	0.348	0.231787	0.447263
PCBD2	0.348	0.0039783	0.0271766
POGLUT1	0.348	0.0142501	0.0672981
CALML6	0.347	0.404313	0.620667
MGA	0.347	0.325629	0.544873
POMP	0.347	4.62704e-05	0.00107189
SNRPF	0.347	0.00626578	0.037374
TRMT112	0.347	0.00357639	0.0252433
TUBGCP5	0.347	0.229564	0.44469
VBP1	0.347	3.97855e-05	0.000954288
C11orf58	0.346	2.08507e-06	0.000116121
CNPPD1	0.346	0.0104208	0.0540048
COPS5	0.346	0.00167063	0.0144667
RP9	0.346	0.024661	0.0989948
SNRNP25	0.346	0.00980978	0.0518091
SPTY2D1OS	0.346	0.0266329	0.104375
CDV3	0.345	0.00286692	0.0216208
DCUN1D5	0.345	0.0248126	0.0993756
DLL4	0.345	0.549474	0.734004
DNAJC7	0.345	0.00339559	0.0243219
FXN	0.345	0.00208655	0.0170961
LOC101929057	0.345	0.0703365	0.203207
PIF1	0.345	0.126547	0.302856
POP7	0.345	0.00383884	0.0264484
PYCR1	0.345	0.0075136	0.0426043
TMEM165	0.345	0.00170791	0.0147049
TUSC2	0.345	0.00408737	0.0277376
ZBTB9	0.345	0.0145481	0.0682439
ZNF598	0.345	0.00202014	0.0166933
ZNRF3	0.345	0.0315404	0.117427
ZWILCH	0.345	0.0647469	0.192423
ARMCX5-GPRASP2	0.344	0.122379	0.296686
CRCP	0.344	0.000890468	0.00916993
GAS5-AS1	0.344	0.350561	0.570599
MKKS	0.344	0.000511499	0.00610954
MTF1	0.344	3.51138e-05	0.000886148
PCDHGB2	0.344	0.43449	0.644969
PTGES3L-AARSD1	0.344	0.0127864	0.0625091
TOMM34	0.344	0.000327149	0.00444686
ZNF587B	0.344	0.00683705	0.0398519
CALM1	0.343	7.17647e-06	0.000273959
FH	0.343	0.000216159	0.00326576
PFDN1	0.343	0.00343494	0.0244744
SNORA4	0.343	0.182804	0.385925
SPAST	0.343	8.24552e-06	0.000304334
TOMM40L	0.343	0.0257389	0.101843
TRNT1	0.343	0.00503293	0.0319318
URM1	0.343	0.0243333	0.0980858
ABHD17C	0.342	0.198568	0.406618
ARHGAP5-AS1	0.342	0.228144	0.442952
FAM89B	0.342	0.0492476	0.160781
GCN1	0.342	1.63509e-05	0.000523342
ISCU	0.342	0.00112432	0.0107681
PDPK1	0.342	1.61058e-07	1.73227e-05
PSMD11	0.342	0.000259804	0.00373368
RBM27	0.342	0.00132187	0.0121533
AQR	0.341	0.153648	0.344717
DIMT1	0.341	0.00410156	0.0277618
H3F3B	0.341	3.15739e-06	0.000157312
KRI1	0.341	0.00119186	0.0112105
MAP4K4	0.341	0.000136126	0.00238652
NLRP11	0.341	0.254522	0.472374
OSBPL3	0.341	5.59262e-05	0.00123038
POP5	0.341	0.0108304	0.055533
RP9P	0.341	0.330844	0.550281
TACC1	0.341	6.00854e-05	0.00129662
TUBB3	0.341	0.0972492	0.253853
WDR78	0.341	0.477802	0.679593
CCDC12	0.34	0.00479729	0.0308264
CEBPB	0.34	0.112428	0.279872
DCTN6	0.34	0.000628771	0.00716856
DENR	0.34	5.6644e-06	0.000235472
F8A2	0.34	0.35013	0.570377
GPAM	0.34	0.00179975	0.0153205
LINC00621	0.34	0.16752	0.364434
MAP6D1	0.34	0.133218	0.313419
NKAIN4	0.34	0.299786	0.519594
PDE12	0.34	7.33048e-05	0.00149117
PSMA6	0.34	0.00844535	0.0463178
SELENOT	0.34	5.30912e-06	0.000225546
SHQ1	0.34	0.000351949	0.00468483
TAP2	0.34	0.0012836	0.011874
TP53RK	0.34	5.69046e-05	0.00124583
TSN	0.34	0.000704226	0.00777172
ZNF517	0.34	0.243185	0.459772
AP5M1	0.339	0.00114988	0.0109279
CLPB	0.339	0.00266776	0.020493
CYB561A3	0.339	0.122703	0.297208
GGCX	0.339	5.90424e-06	0.000243092
TWISTNB	0.339	0.016973	0.0759
UBE3A	0.339	0.0847652	0.230823
ABRACL	0.338	0.00371243	0.0258934
MRPS11	0.338	0.0521137	0.166685
NCEH1	0.338	0.00638569	0.037939
PPIEL	0.338	0.18008	0.382156
TYW1	0.338	0.00456589	0.0297629
ATP5ME	0.337	0.00140083	0.0127239
CISH	0.337	0.244087	0.4601
NUTF2	0.337	0.00677063	0.039601
SNRPC	0.337	0.0132073	0.0640607
TOMM70	0.337	0.000151044	0.0025271
ESRP2	0.336	0.226136	0.440695
HS3ST3B1	0.336	0.025405	0.101056
IL12RB2	0.336	0.432957	0.643776
MAGI2-AS3	0.336	0.328812	0.548169
NCLN	0.336	0.00204711	0.0168442
PPP1R8	0.336	0.00011737	0.00214367
PSMB7	0.336	0.000480554	0.00583554
PSMC4	0.336	1.5143e-05	0.000494501
RAP1GAP2	0.336	0.0118164	0.0590691
SMIM15	0.336	2.98834e-05	0.000797205
TRMT10A	0.336	0.0320741	0.118989
ACAA1	0.335	0.000951504	0.00959433
BTBD1	0.335	0.109388	0.274625
FAM13B	0.335	0.00139588	0.012713
P2RY10	0.335	0.294863	0.513226
ALDH16A1	0.334	0.0164682	0.0743677
ANKRD52	0.334	0.000408106	0.00521782
CANX	0.334	0.000325015	0.00442674
DIS3L	0.334	0.163988	0.359547
EIF4E	0.334	6.05344e-06	0.000245617
HNRNPR	0.334	0.00353018	0.0249822
NUDT4P2	0.334	0.0197495	0.084564
RGPD4	0.334	0.0688023	0.20057
SMN2	0.334	0.00281987	0.0213252
TBC1D24	0.334	0.00452767	0.029557
TFDP1	0.334	0.000608785	0.00700361
EIF5B	0.333	0.00708255	0.0408147
MTDH	0.333	0.000698364	0.00773221
PPP3R1	0.333	0.000265138	0.00379425
PRKDC	0.333	0.02043	0.0865753
SHANK2-AS1	0.333	0.434998	0.64526
TGIF2-RAB5IF	0.333	0.0271486	0.105784
UBBP4	0.333	0.0528679	0.1679
WDR5	0.333	3.68159e-05	0.000917148
ARPP19	0.332	0.105467	0.2678
C8orf33	0.332	0.00375655	0.0261153
DAZ2	0.332	0.66984	0.816631
FKBP1A	0.332	7.01734e-05	0.00144652
GPD1L	0.332	0.0393354	0.137532
INTS10	0.332	5.42329e-06	0.000227543
MTOR	0.332	4.57976e-05	0.00106458
NUDT16L1	0.332	0.00936075	0.0499633
PDLIM2	0.332	0.505161	0.701622
POLN	0.332	0.316966	0.536256
SLC25A38	0.332	0.00286371	0.0216086
USF3	0.332	0.000218866	0.00328817
ZGPAT	0.332	0.0115315	0.0580381
CCDC138	0.331	0.0417193	0.143062
COPS4	0.331	0.00115963	0.0109897
GMFB	0.331	0.000153011	0.0025479
HARS	0.331	0.000141108	0.00243604
PIM3	0.331	0.0535242	0.169121
SSBP1	0.331	0.00252906	0.0196976
ZNF639	0.331	1.6033e-05	0.00051733
ZZZ3	0.331	0.000349636	0.00467285
ATMIN	0.33	7.15649e-06	0.000273959
BIRC5	0.33	0.000503653	0.00604765
CARNMT1	0.33	0.00577623	0.035403
CCT4	0.33	0.00499361	0.0317268
ICMT	0.33	0.000134974	0.00236939
MECR	0.33	0.00944415	0.0502897
METTL5	0.33	0.00156094	0.0137724
OAT	0.33	0.346583	0.566779
PARL	0.33	0.00244649	0.0192563
PARPBP	0.33	0.00105834	0.0103688
PITPNA	0.33	0.000159335	0.00261734
SEC61B	0.33	0.00652427	0.0384923
TIMM22	0.33	0.00690028	0.0401169
CIDEB	0.329	0.00807289	0.0448744
LZTR1	0.329	0.000287663	0.00405661
POLDIP2	0.329	0.00225792	0.0181149
POP4	0.329	0.000647113	0.00730806
TEX261	0.329	0.00613494	0.0368117
UBE2F-SCLY	0.329	0.0423937	0.144788
ARPC5L	0.328	2.23766e-05	0.000647113
C20orf27	0.328	0.0137859	0.0658537
CD2BP2	0.328	0.0309058	0.115605
EIF4E2	0.328	0.000118229	0.00215065
ELOC	0.328	0.00107496	0.0104742
FBXO33	0.328	0.000978012	0.00981779
GARS	0.328	0.0008968	0.00922812
OAF	0.328	0.0771239	0.216394
RPL36AL	0.328	0.000976347	0.00980835
TMEM130	0.328	0.238418	0.454372
TPRKB	0.328	0.00130612	0.012033
UBE2N	0.328	9.65524e-05	0.00185033
ADK	0.327	0.00150939	0.0134751
CBWD1	0.327	0.00404798	0.0275531
CHD4	0.327	9.96733e-06	0.000353606
DDX47	0.327	0.000288487	0.00406401
DOLPP1	0.327	0.00708251	0.0408147
EMC6	0.327	0.0179696	0.0788358
FAM96A	0.327	0.107144	0.270645
FBXL17	0.327	0.157881	0.350991
GDI2	0.327	4.61561e-05	0.00107107
GLIPR2	0.327	0.273801	0.491528
MIR5689HG	0.327	0.436971	0.647299
STOML2	0.327	0.0161899	0.0735027
TEAD4	0.327	0.0881019	0.237273
CEBPZ	0.326	0.00426756	0.0284196
DLGAP5	0.326	0.00078041	0.0083738
FLAD1	0.326	0.0280152	0.108073
MCUR1	0.326	0.00124336	0.0115808
MRPL36	0.326	0.030275	0.113986
MRPL52	0.326	0.0331145	0.121848
TEN1-CDK3	0.326	0.0916981	0.244192
ZDHHC16	0.326	0.0036455	0.0255846
CASP3	0.325	0.000202009	0.00310517
CCDC69	0.325	0.383389	0.600722
GALNT14	0.325	0.0288956	0.110308
HDAC2	0.325	0.0624838	0.187923
LINS1	0.325	0.209186	0.420419
NCDN	0.325	0.0228283	0.0938619
PSMC2	0.325	0.00706177	0.0408107
PYURF	0.325	0.0341924	0.12488
SUPV3L1	0.325	0.00341241	0.0243705
TMEM199	0.325	0.0175843	0.077826
CALM2	0.324	2.52398e-11	1.90027e-08
CDC42SE1	0.324	0.000430948	0.00541764
CSTF2	0.324	0.00187497	0.0157922
IDE	0.324	0.00369745	0.0258688
KIF23	0.324	0.0779336	0.21794
MRPL24	0.324	0.0782967	0.21872
PLAA	0.324	0.00106374	0.010401
SETD1B	0.324	0.00718921	0.0412482
UBE2L5	0.324	0.0429033	0.145801
BID	0.323	0.0564056	0.175082
CDK4	0.323	0.00101083	0.0100431
FUBP1	0.323	0.00136686	0.0124991
ISM1	0.323	0.0855803	0.232309
PRPF8	0.323	0.000503822	0.00604765
YBX3	0.323	0.00995465	0.0523904
KAT2A	0.322	0.000845425	0.00882981
MTREX	0.322	0.00444367	0.0292333
RING1	0.322	0.0293352	0.11133
SNORA63B	0.322	0.267855	0.48568
TPM3	0.322	0.000148091	0.00250958
ATF4	0.321	0.000530529	0.00627376
ATP5F1B	0.321	0.000949666	0.00959433
ATP5MD	0.321	0.00115122	0.0109329
BLVRA	0.321	0.20322	0.412653
CD320	0.321	0.117846	0.288482
DHRSX	0.321	0.187246	0.391418
DNAH10	0.321	0.455279	0.660593
ERH	0.321	8.20145e-05	0.00161315
LINC02012	0.321	0.117706	0.288477
MAP1B	0.321	0.524619	0.716408
PDRG1	0.321	0.00226036	0.0181149
PFDN6	0.321	8.54859e-05	0.00167037
RPUSD1	0.321	0.026246	0.103247
SYNGR2	0.321	0.0409716	0.141248
ZNF592	0.321	0.099778	0.258302
EIF3C	0.32	0.0113556	0.0574052
EIF3CL	0.32	0.0115359	0.0580381
FBXO28	0.32	0.000167682	0.00271044
KDM8	0.32	0.0885488	0.23833
KRR1	0.32	0.000150203	0.00252549
MRPL51	0.32	0.00131736	0.0121201
PER2	0.32	0.0215698	0.0902516
PSMB2	0.32	0.00237776	0.0189071
SLC38A7	0.32	0.0119975	0.0597101
SMG5	0.32	0.000145123	0.00248009
STAG1	0.32	0.000663513	0.007456
USP14	0.32	1.42435e-05	0.000469654
ABCC10	0.319	0.0607905	0.18441
BAHD1	0.319	0.130386	0.309185
ENY2	0.319	0.0034292	0.0244463
NDUFS3	0.319	0.000353304	0.0046895
NOTCH1	0.319	0.515897	0.710595
PDCD2	0.319	3.54036e-05	0.000890148
PLAGL2	0.319	0.000141936	0.00244548
PSPC1	0.319	3.07794e-05	0.000811524
WDR36	0.319	0.00346017	0.0245895
CHKA	0.318	0.00307751	0.0227531
FAM120A	0.318	5.21018e-06	0.000223343
GEMIN6	0.318	0.00711914	0.0409461
KARS	0.318	0.0023925	0.018977
LYG1	0.318	0.274982	0.492735
MRPS9	0.318	0.00795944	0.0444443
POLR3A	0.318	0.0022081	0.0178635
TEX2	0.318	0.000208643	0.00318057
TPM1	0.318	0.161547	0.356212
VPS33A	0.318	8.89168e-05	0.00172636
ANAPC2	0.317	0.0205216	0.0868817
APRT	0.317	0.0472092	0.155967
BANP	0.317	0.018057	0.0790403
C22orf46	0.317	0.137131	0.319202
CNPY2	0.317	0.00598414	0.0362041
DCAF1	0.317	0.00026672	0.00380884
MAPK12	0.317	0.130455	0.309283
MARS	0.317	0.0182891	0.0797981
SKP1	0.317	1.84041e-06	0.000107044
SKP1P2	0.317	0.0968379	0.253349
SLC25A22	0.317	0.0730459	0.208755
ZNF727	0.317	0.418552	0.632777
ZNF778	0.317	0.0525364	0.167453
ABHD5	0.316	0.00655004	0.0385772
E2F3	0.316	0.000472613	0.00576495
LINC00964	0.316	0.397308	0.614856
PHPT1	0.316	0.0130595	0.063594
TAF9	0.316	0.00771394	0.0434213
YJU2	0.316	0.0125377	0.0616288
ASPSCR1	0.315	0.245668	0.462082
BICD2	0.315	0.0102811	0.0535678
CH17-340M24.3	0.315	0.423971	0.636469
EI24	0.315	0.00134369	0.0123289
ELOVL6	0.315	0.133238	0.313419
GALE	0.315	0.0519922	0.166414
KIAA1024	0.315	0.234435	0.449945
PPP2CA	0.315	2.02366e-05	0.000601634
SMN1	0.315	0.000636649	0.00721361
STAU1	0.315	0.000255646	0.00369351
U2AF1L5	0.315	0.00119686	0.0112326
URGCP	0.315	0.0121363	0.0602901
WDR73	0.315	0.131454	0.310739
AMMECR1L	0.314	0.000451144	0.00558239
CHERP	0.314	0.000155677	0.00257397
DDX28	0.314	0.0178314	0.0784617
MAPKAPK5	0.314	0.0132929	0.0642916
PRPF4	0.314	0.000306607	0.00427483
SNHG19	0.314	0.0565216	0.175362
ZBTB2	0.314	0.00113339	0.0108208
CFL1	0.313	0.000155718	0.00257397
GTF3A	0.313	0.0518748	0.166113
LARS2-AS1	0.313	0.343216	0.563243
MCF2	0.313	0.373013	0.591808
PPAT	0.313	0.0167821	0.0753833
ZNF276	0.313	0.0131395	0.0638673
ARIH2	0.312	7.5225e-05	0.00152157
EIF3B	0.312	0.00100844	0.0100323
ESRRA	0.312	0.162663	0.357568
HACD2	0.312	3.95852e-05	0.000951168
IL15	0.312	0.302734	0.522828
LAMP1	0.312	0.00694445	0.0403218
LIMS3-LOC440895	0.312	0.417062	0.631512
NSUN5	0.312	0.0146487	0.0685113
PAX5	0.312	0.00292419	0.0219671
PSMB3	0.312	0.00335016	0.0241112
RUVBL2	0.312	0.000314783	0.00434389
SRPK1	0.312	0.00652243	0.0384923
CBWD3	0.311	0.00882314	0.0479628
CTSZ	0.311	0.720312	0.849304
DYNLL2	0.311	0.000497292	0.00601151
EIF5	0.311	0.00101483	0.0100615
KIF9	0.311	0.186134	0.389926
LOC101927751	0.311	0.151973	0.342401
MLX	0.311	0.000886301	0.00914091
MRPL18	0.311	0.00155428	0.0137312
MRPL38	0.311	0.00224525	0.0180752
PANK1	0.311	0.0121649	0.0604099
SAMM50	0.311	0.0403498	0.139888
TNRC6A	0.311	6.16209e-07	4.89953e-05
TRAF4	0.311	0.0169094	0.0757757
VPS18	0.311	0.134804	0.315846
WAC-AS1	0.311	0.00137333	0.0125414
ZDHHC3	0.311	5.68793e-05	0.00124583
COPS9	0.31	0.0232775	0.0950171
DTX4	0.31	0.266663	0.484621
FAM206A	0.31	0.00648774	0.0383603
MCCC2	0.31	0.0104268	0.0540151
MRPS33	0.31	0.0670886	0.197427
PCDHGB7	0.31	0.354184	0.574251
PPT1	0.31	0.0318927	0.118511
SUSD1	0.31	0.159336	0.353061
WDR82	0.31	2.10684e-05	0.000622047
YARS2	0.31	0.00378919	0.0261861
ZNF480	0.31	0.00447946	0.029369
APEX1	0.309	0.00914293	0.0492026
BZW1	0.309	0.00247212	0.019399
CCDC51	0.309	0.0456773	0.152243
GPRASP2	0.309	0.278037	0.495757
MRPL30	0.309	0.000106539	0.00201089
MTA2	0.309	1.58463e-05	0.000512529
NUP50-DT	0.309	0.419203	0.632859
PRPF38B	0.309	0.0158564	0.0724254
SLTM	0.309	0.0501303	0.162333
SMNDC1	0.309	0.00237874	0.0189071
SNAPC4	0.309	0.00153911	0.0136327
SRRM5	0.309	0.272105	0.489993
TFRC	0.309	0.0682587	0.199707
TMEM70	0.309	0.00462479	0.0300312
CTSA	0.308	0.00633709	0.0377164
FNDC8	0.308	0.443914	0.652911
IFFO1	0.308	0.0201933	0.0858942
MLLT1	0.308	0.00144392	0.0130107
RIOX1	0.308	0.00229758	0.018359
SP2-AS1	0.308	0.310726	0.530743
TRAPPC4	0.308	0.0180416	0.0789984
ZNF286B	0.308	0.0534369	0.168963
ATP1B3	0.307	0.00135229	0.0123826
CCT8	0.307	0.00114281	0.010876
ENC1	0.307	0.177641	0.378997
GOSR2	0.307	0.00587286	0.0357617
LARS2	0.307	0.0496342	0.161538
MACROD2	0.307	0.491598	0.690449
MRPL14	0.307	0.0041384	0.0279161
RGPD1	0.307	0.0688054	0.20057
STARD7	0.307	0.00294988	0.0220744
TIPIN	0.307	0.161986	0.356775
YWHAB	0.307	1.24801e-06	8.2861e-05
ZNF19	0.307	0.435512	0.645811
AFMID	0.306	0.011046	0.0562762
CDKL3	0.306	0.288363	0.506009
CLEC2D	0.306	0.172527	0.371183
EPB41L4A-AS1	0.306	0.0149372	0.0693011
INTS14	0.306	0.162289	0.357211
KMT5A	0.306	0.000845713	0.00882981
PRDX3	0.306	0.00245209	0.0192866
PSTK	0.306	0.173595	0.372888
ATOX1	0.305	0.0306841	0.114966
ATP6V0D1	0.305	0.011846	0.0591733
GTF2H2C	0.305	0.00969061	0.0512997
JADE2	0.305	0.086295	0.23352
MRPL11	0.305	0.0156916	0.0718178
PPP1CA	0.305	0.00105892	0.0103688
ANP32A	0.304	0.159541	0.353164
ARHGAP11A	0.304	0.165226	0.361153
ARL8B	0.304	0.00225943	0.0181149
CDC26	0.304	0.00439514	0.0290126
CDRT15P1	0.304	0.373607	0.592109
CEP164	0.304	0.0748216	0.211799
DDX24	0.304	0.000102761	0.00194499
GADD45GIP1	0.304	0.0144087	0.0678008
GTSF1L	0.304	0.306148	0.526245
ITGAE	0.304	0.0230773	0.0945129
PARP12	0.304	0.00366031	0.0256752
PLCL2	0.304	0.00721624	0.0413333
RPS26	0.304	0.000987502	0.00989108
SRD5A3	0.304	0.272122	0.489993
ATXN7L2	0.303	0.0622732	0.18764
DLK2	0.303	0.215643	0.427939
EPC2	0.303	0.000901462	0.00924801
HERC2P10	0.303	0.436638	0.647029
PANX1	0.303	0.0384216	0.135349
SNORA81	0.303	0.247621	0.464466
TAF5L	0.303	0.000396989	0.00511406
TRIM25	0.303	0.00380042	0.026237
CCDC66	0.302	0.0141207	0.0668975
EXOC6	0.302	0.00928577	0.0497788
FAHD1	0.302	0.0252594	0.100651
GLMN	0.302	0.00897382	0.0484944
JTB	0.302	0.0105003	0.0543338
KIAA0825	0.302	0.119024	0.290685
MRPS35	0.302	0.00839865	0.0462113
ANKDD1A	0.301	0.355172	0.574859
AURKA	0.301	0.00111271	0.0106946
DTYMK	0.301	0.0218689	0.0911287
GPX4	0.301	0.00442616	0.0291606
INTS4P2	0.301	0.268793	0.486433
LAMTOR2	0.301	0.00262464	0.0202558
LINC00578	0.301	0.400132	0.616834
MIIP	0.301	0.0255188	0.101313
NUDT4	0.301	0.0144713	0.0679865
PARP6	0.301	0.148296	0.337087
SF3B5	0.301	0.00498192	0.0316675
TLR3	0.301	0.253749	0.471884
UQCRFS1	0.301	0.00392486	0.0269178
CKS2	0.3	0.00173627	0.0148924
CXorf56	0.3	0.00110982	0.0106782
FAM35BP	0.3	0.0433594	0.146828
MTRF1L	0.3	0.00104254	0.0102603
NOL12	0.3	0.0185817	0.080716
OVGP1	0.3	0.280401	0.497902
U2AF2	0.3	0.00333742	0.0240578
VPS37C	0.3	0.165157	0.361093
AGPS	0.299	0.000362837	0.00479912
BAZ1B	0.299	0.00110177	0.0106464
BRMS1L	0.299	0.0852279	0.23165
DOCK4	0.299	0.124242	0.299595
DUSP14	0.299	0.0542397	0.170152
EMC7	0.299	0.138664	0.321501
NUPL2	0.299	0.00858385	0.0469146
PCNX3	0.299	0.00386206	0.0265948
SEC31A	0.299	0.00040643	0.00520599
SET	0.299	0.00191711	0.0160871
SNHG15	0.299	0.0309545	0.115723
TRA2B	0.299	0.00102127	0.0100877
UPF2	0.299	0.00337981	0.0242859
VKORC1L1	0.299	0.00195542	0.0162976
ALG14	0.298	0.138314	0.321129
AZIN1	0.298	0.000136899	0.00239387
DHX15	0.298	0.00209868	0.0171747
INTS5	0.298	0.0170285	0.0761118
MCFD2	0.298	0.000115561	0.00211919
MRPL35	0.298	0.0131111	0.0637767
NHP2	0.298	0.0452021	0.151142
RPUSD4	0.298	0.0160956	0.0732217
RRP8	0.298	0.0114858	0.0578862
STS	0.298	0.0818655	0.225298
TMEM189-UBE2V1	0.298	0.0683158	0.199752
WARS	0.298	0.0599999	0.182852
C8orf76	0.297	0.0270833	0.105591
DDX52	0.297	0.00241632	0.0190827
EMB	0.297	0.0424516	0.144913
EXTL3	0.297	0.000217311	0.00327586
GPR176	0.297	0.394401	0.611618
HMBS	0.297	0.0300242	0.113371
LOC101927178	0.297	0.450361	0.65747
MYL12B	0.297	0.0201916	0.0858942
NDUFB2	0.297	0.048058	0.15799
NVL	0.297	0.000339898	0.00456974
PPIA	0.297	0.000420502	0.00533082
PPP1R14B	0.297	0.0147148	0.0686093
PRKX	0.297	0.214382	0.427125
TUBA1C	0.297	0.00378868	0.0261861
E4F1	0.296	0.0164007	0.0741618
FMNL2	0.296	0.0489875	0.160164
IGLL3P	0.296	0.0797437	0.221225
LINC02242	0.296	0.382798	0.600287
METTL8	0.296	0.0231166	0.0946169
NOL8	0.296	0.0166835	0.0750149
PIK3R3	0.296	0.0217	0.0907088
POLR2I	0.296	0.0191399	0.0826325
PSMD3	0.296	0.00512739	0.0323549
SLC29A3	0.296	0.301385	0.521364
ATG5	0.295	0.0123994	0.0612157
CENPX	0.295	0.0838705	0.229354
DNAJC6	0.295	0.0118282	0.0591063
NEURL4	0.295	0.000581225	0.00674877
RPLP1	0.295	0.224036	0.438802
SNRPE	0.295	0.0117851	0.0589557
SRPRA	0.295	0.000302504	0.00423069
TIMM21	0.295	0.00890371	0.0482581
UCHL5	0.295	0.0176652	0.0780052
USP16	0.295	0.00041865	0.0053123
ZC3H7B	0.295	0.00404297	0.0275328
ANAPC1	0.294	0.00415745	0.027989
ARHGAP17	0.294	0.00370893	0.0258923
AVIL	0.294	0.401315	0.618025
FAM83D	0.294	0.00427207	0.0284218
GRIN3A	0.294	0.400973	0.61777
GTPBP10	0.294	0.00328991	0.0238167
INTS7	0.294	2.87203e-05	0.000772257
KRAS	0.294	1.15406e-05	0.000398975
MESD	0.294	0.100192	0.258834
NDUFA11	0.294	0.00452091	0.0295463
PPHLN1	0.294	0.000428619	0.00540167
PTCD1	0.294	0.00743357	0.0423098
PTPN9	0.294	0.140061	0.323523
REXO2	0.294	0.0459486	0.152734
RPP30	0.294	0.000810695	0.00857212
SAC3D1	0.294	0.0348084	0.126478
SELENOI	0.294	0.0471166	0.155775
TMEM99	0.294	0.18846	0.393046
TMIGD2	0.294	0.444721	0.653593
AKIRIN1	0.293	0.00139799	0.0127237
ASNA1	0.293	0.00606872	0.0365851
DDX23	0.293	0.00468413	0.0303149
DUSP7	0.293	0.0603632	0.183487
LCP2	0.293	0.664699	0.813069
NDUFA9	0.293	0.0147868	0.0687958
PCDHGC5	0.293	0.443241	0.652701
PPP4R3A	0.293	0.000140703	0.00243525
RABEP2	0.293	0.105388	0.267658
SS18L2	0.293	0.000818644	0.00861356
TMEM126B	0.293	0.00112271	0.0107602
C9orf78	0.292	0.00098095	0.00984
EIF2B2	0.292	0.00111951	0.0107448
GREB1L	0.292	0.452492	0.659168
HDGF	0.292	0.00991532	0.0522647
MAIP1	0.292	0.0252081	0.100536
ST6GAL1	0.292	0.159478	0.353164
TXNDC15	0.292	0.0069841	0.0404481
CCDC137	0.291	0.000752964	0.00817381
LOC729080	0.291	0.128795	0.306539
MAPKAPK3	0.291	0.0330541	0.121716
MREG	0.291	0.0152764	0.0702919
NGDN	0.291	0.00299776	0.0223547
PSMD13	0.291	7.1078e-07	5.39888e-05
TBL2	0.291	0.00461763	0.0299991
TBRG4	0.291	0.00866793	0.0472898
UBE2G2	0.291	0.00200566	0.016604
ZNF407	0.291	0.00141156	0.0127785
ZNHIT2	0.291	0.230969	0.446336
DNAJC3	0.29	0.00204143	0.0168179
GLYR1	0.29	0.205335	0.415733
RANBP3	0.29	0.00196036	0.0163287
TMA7	0.29	0.000333489	0.00450957
VPS36	0.29	0.0150605	0.0696351
WDR6	0.29	0.000927319	0.0094418
CUL1	0.289	0.000463984	0.00568696
DUS1L	0.289	0.00348721	0.0247557
IL7R	0.289	0.476341	0.678084
LINC00857	0.289	0.474539	0.676425
MYLK4	0.289	0.262945	0.481545
NARS	0.289	0.000435214	0.005446
TSPAN17	0.289	0.130901	0.309919
U2AF1	0.289	0.0029032	0.0218701
YME1L1	0.289	6.53135e-06	0.000260332
ATR	0.288	0.00744811	0.042357
CDC42P3	0.288	0.45781	0.663102
CLTA	0.288	0.000243699	0.0035322
MYCL	0.288	0.399881	0.616695
PSMD4	0.288	0.00153653	0.0136224
SLC25A12	0.288	0.00887824	0.0481657
UBL5	0.288	0.00281047	0.0212661
USP46-AS1	0.288	0.474575	0.676425
CAD	0.287	0.0298961	0.112976
DAZ4	0.287	0.718328	0.848051
FJX1	0.287	0.151194	0.341413
KHSRP	0.287	8.77252e-05	0.00170567
NAA38	0.287	0.0754668	0.212906
STIM2	0.287	0.147519	0.335771
TARSL2	0.287	0.263446	0.481942
TXNRD2	0.287	0.0559004	0.173992
YARS	0.287	0.0031078	0.022902
ASDURF	0.286	0.0886957	0.238497
DNAAF5	0.286	0.00736218	0.0419917
FAM20B	0.286	3.39546e-05	0.000864949
FRAT2	0.286	0.224132	0.438809
FUBP3	0.286	4.24201e-05	0.00100679
GSTM3	0.286	0.235979	0.451459
HNRNPA2B1	0.286	0.00410322	0.0277618
KCNJ3	0.286	0.289026	0.506717
SRSF7	0.286	0.000101056	0.00191555
TRMT13	0.286	0.0304597	0.114473
ADNP2	0.285	0.0302472	0.113927
ARPC4	0.285	0.000785559	0.00841572
ATP13A1	0.285	0.00244127	0.0192563
BLCAP	0.285	0.123982	0.299297
NBEAL2	0.285	0.0410595	0.14142
PDCD7	0.285	0.183692	0.386562
RPS26P11	0.285	0.015016	0.0695478
TBCB	0.285	0.0436437	0.147498
VASP	0.285	0.0251728	0.100454
WDR33	0.285	0.000764909	0.0082598
ZC3H12A	0.285	0.255234	0.473308
ABCA10	0.284	0.416528	0.631221
DDIAS	0.284	0.0142522	0.0672981
PRPF31	0.284	0.000941623	0.00955155
RTCB	0.284	0.0109046	0.05579
TRAF2	0.284	0.00796432	0.0444532
BRAP	0.283	0.000430002	0.00541076
DDX20	0.283	0.00486451	0.0311402
DNPEP	0.283	0.00162952	0.0141924
HSPBAP1	0.283	0.0916062	0.244091
ING3	0.283	0.00450403	0.0295015
LOC105374952	0.283	0.244888	0.461085
MTMR1	0.283	0.0280073	0.108073
PDCD5	0.283	0.0140701	0.0667171
PPP6R1	0.283	0.000710603	0.00782298
SAR1A	0.283	9.62504e-06	0.000343259
SMIM10L1	0.283	0.0031316	0.0229899
SPRYD3	0.283	0.0521606	0.166757
TMED3	0.283	0.155799	0.347937
TSR2	0.283	0.00807194	0.0448744
ZHX1	0.283	0.00606162	0.0365586
ZNF398	0.283	0.000519174	0.00616638
BUD31	0.282	0.0269904	0.10538
DHX8	0.282	0.00766222	0.0432383
PARK7	0.282	0.000330185	0.00447915
RNF25	0.282	0.0238104	0.0964855
SLC4A5	0.282	0.0204118	0.086525
YWHAH	0.282	0.00102123	0.0100877
YWHAQ	0.282	0.00720453	0.041311
ZNF207	0.282	0.0013481	0.0123526
ATP1A3	0.281	0.00928539	0.0497788
ATP5F1E	0.281	0.00108846	0.010559
CAMKK2	0.281	0.0447728	0.150188
CIAO1	0.281	0.00016824	0.00271427
FCF1	0.281	0.00147564	0.0132174
MED1	0.281	0.000951339	0.00959433
NUP93	0.281	0.00228531	0.0182914
PEPD	0.281	0.0511681	0.164398
PIK3R4	0.281	0.00239313	0.018977
PPIAL4F	0.281	0.163361	0.358754
RANGRF	0.281	0.0410582	0.14142
REEP5	0.281	0.000320501	0.00439173
BLOC1S2	0.28	0.00197381	0.0164004
CNBP	0.28	0.00187778	0.0157962
ELOF1	0.28	0.0135024	0.064888
EMC4	0.28	0.201575	0.410171
EWSR1	0.28	0.000124599	0.00222765
LSR	0.28	0.340713	0.560698
MAPRE1	0.28	4.51048e-05	0.00105027
MCAT	0.28	0.132116	0.31176
MCMDC2	0.28	0.365786	0.585395
NRBP1	0.28	0.0296631	0.112289
RNF11	0.28	0.0121795	0.0604162
RTRAF	0.28	0.000652851	0.00734837
SNRPB	0.28	0.0138547	0.0660423
XPC	0.28	0.0993423	0.257576
ZNF235	0.28	0.107376	0.271081
ALG5	0.279	0.0473031	0.15624
DNAJC17	0.279	0.357451	0.576876
EXOSC2	0.279	0.00354003	0.0250127
JPT2	0.279	0.00017994	0.0028655
MCRIP2	0.279	0.054811	0.171347
ORMDL2	0.279	0.0626883	0.188454
PCDHGC4	0.279	0.448606	0.655968
POLRMT	0.279	0.00834674	0.0460754
PRKXP1	0.279	0.0331841	0.122071
UBE2V2	0.279	0.00110533	0.0106464
ABCA11P	0.278	0.181273	0.383785
AGPAT3	0.278	0.0674989	0.198469
DXO	0.278	0.0699603	0.202671
LCTL	0.278	0.220805	0.434681
LOC100132356	0.278	0.226809	0.441245
MFN2	0.278	0.00296617	0.0221596
PFAS	0.278	0.0308968	0.115603
PSMD8	0.278	0.00634943	0.0377567
SON	0.278	2.9352e-08	4.73545e-06
APCDD1	0.277	0.254107	0.471928
C1orf52	0.277	0.00239683	0.018979
CCDC162P	0.277	0.493525	0.691936
FIS1	0.277	0.0350714	0.127116
HMOX2	0.277	0.00797826	0.0444944
ILF3	0.277	0.000108996	0.00204587
PDHA1	0.277	3.4858e-06	0.000169926
PGD	0.277	0.0077119	0.0434213
PPM1D	0.277	0.0228489	0.0939183
PRR23C	0.277	0.412136	0.627769
SETD1A	0.277	0.000350188	0.00467562
SLMO2-ATP5E	0.277	0.0031594	0.0231314
SSU72	0.277	0.0187466	0.0812712
XPO6	0.277	2.65002e-05	0.000731287
ZFAND2B	0.277	0.0616877	0.186397
ZNF280D	0.277	0.301224	0.521285
BCAS2	0.276	0.00519837	0.0327058
HNRNPU	0.276	0.00509371	0.0321818
[truncated: 11,553 more rows]

## Sheet: TERT KO vs Non-targ. (NALM-6)
Gene	Log2_Fold-change	p_value	FDR
DNAH3	7.55	1.07361e-22	1.29439e-19
VNN1	7.303	0.00348409	0.0231984
TRIM43B	7.217	3.19266e-07	1.01869e-05
CXCL11	6.662	0.0328378	0.12523
PRAMEF2	6.648	1.94816e-05	0.000351904
LINC01278	6.574	4.1084e-05	0.000656061
DHRS2	6.282	2.59142e-52	4.37406e-48
TRIM43	6.239	1.25923e-05	0.000241254
BMPER	6.143	0.000375499	0.0040344
PRAMEF13	6.092	9.16944e-05	0.00127279
TRIM55	6.071	0.000891003	0.00804828
GAPT	6.031	0.000554567	0.0055064
MUC19	5.992	4.12622e-12	4.46451e-10
PRAMEF1	5.955	0.000109006	0.00145909
CCR4	5.948	7.19949e-06	0.000150769
CEACAM20	5.944	2.19372e-05	0.000390178
P2RY14	5.932	0.000379355	0.00406548
GABRB3	5.911	0.000238998	0.00279754
SLC26A11	5.837	0.0340082	0.128388
CXCL8	5.83	0.00081612	0.00747844
LOC101929748	5.774	0.000133367	0.00172234
LINC01707	5.747	7.94108e-08	3.01208e-06
EDA2R	5.728	0.000136646	0.00176334
CYP4F3	5.705	2.56471e-09	1.44299e-07
DPEP2	5.697	2.35645e-05	0.000413457
CCNA1	5.675	0.000589124	0.00575786
CYTIP	5.614	0.114406	0.296858
VAV2	5.566	2.40969e-08	1.03272e-06
MPEG1	5.521	4.44342e-05	0.000692428
FAM13C	5.483	0.000416062	0.00434748
PRAMEF36P	5.451	0.000238447	0.00279303
OR2B6	5.41	0.000340894	0.00371462
C2orf66	5.322	0.000453634	0.00465464
PROM1	5.298	0.00106153	0.00920736
ELOA2	5.267	0.00332071	0.0223843
GAS6-AS1	5.259	0.000337232	0.00367946
LOC105371855	5.202	0.00697617	0.0395137
MS4A1	5.113	9.4976e-08	3.50788e-06
PRAMEF12	5.098	0.00145274	0.0118688
PTGFR	5.048	0.0345365	0.12986
ANKRD20A12P	5.044	5.50823e-09	2.75886e-07
LOC105375218	5.008	2.94602e-05	0.000498255
LRRC43	5.002	0.000116975	0.00154493
CCR7	4.936	1.23052e-06	3.35e-05
FCRL5	4.908	0.0391969	0.142382
FAM3B	4.831	0.00610231	0.0356646
GDNF-AS1	4.803	0.000722175	0.00679086
SLC36A3	4.772	0.00269693	0.0190228
KDM4E	4.756	0.000712826	0.00672729
PCNX2	4.75	8.31383e-11	6.78375e-09
DOCK8	4.737	0.266982	0.500874
THSD4	4.729	0.00065346	0.0062776
AKR1B15	4.719	6.9624e-09	3.44629e-07
STOX2	4.665	0.0103436	0.0532934
CD200R1	4.636	3.33346e-11	3.07461e-09
KLHL14	4.634	5.42272e-06	0.000119574
PRAMEF7	4.634	0.0144111	0.0682952
LINC02204	4.628	0.00717667	0.0404457
IL18RAP	4.606	0.00251099	0.0180584
EPS8L2	4.583	0.00474021	0.0294263
SMOC1	4.571	0.00614056	0.0357772
PTPRO	4.569	0.0109569	0.0555044
GIMAP8	4.564	0.00020406	0.0024726
PTPRH	4.513	0.00642339	0.0370415
CPLX3	4.511	0.00105146	0.0091482
RFPL4B	4.445	0.0188882	0.0833066
PRAMEF14	4.421	0.0025244	0.0181316
EPHA2	4.4	0.00364683	0.0240167
CARD14	4.383	0.00737124	0.0412121
LMAN1L	4.38	0.0113963	0.0571304
TCTE1	4.379	0.00354141	0.023469
MS4A4A	4.372	0.0348064	0.130497
LOC105379514	4.371	0.000608177	0.00590986
KDR	4.364	0.0045756	0.0286149
ATP8B4	4.351	0.00316061	0.0215112
WIF1	4.321	0.310581	0.545504
PRAMEF34P	4.289	0.00261443	0.0186434
FHL5	4.282	0.000440816	0.00454801
CMTM3	4.274	0.00197079	0.0149775
CD44	4.226	4.43859e-05	0.000692428
FLJ42969	4.219	0.0093216	0.0494001
MSGN1	4.203	0.0152721	0.0713472
ZNF300	4.167	1.71913e-06	4.44367e-05
NR1H4	4.155	0.00728209	0.0408489
FCGBP	4.154	3.17939e-05	0.000528198
LINC00565	4.142	3.41386e-08	1.41928e-06
SULF2	4.091	9.46163e-18	3.39793e-15
EFEMP1	4.035	1.03434e-08	4.79631e-07
SLC34A2	4.028	2.19849e-05	0.000390203
H3.Y	4.024	0.000609335	0.0059177
ALLC	4.018	0.00265521	0.0188229
ETV7	3.966	0.000180804	0.00224231
MXRA8	3.964	6.06767e-06	0.000131135
RNF224	3.962	0.0122782	0.0604736
CNR2	3.958	0.00249162	0.0179577
LINC01781	3.947	0.0133968	0.0646809
PRAMEF8	3.928	0.00600762	0.0352582
GABRA4	3.919	0.0479715	0.164575
FCER2	3.917	0.00999028	0.0518867
CACNA1E	3.899	0.00155901	0.0125308
CCDC13	3.897	0.000237356	0.00278217
KIF25-AS1	3.897	0.0206429	0.0893645
LMOD1	3.889	0.0163349	0.0748822
PLXNB3	3.889	0.00707334	0.0399434
FUT3	3.877	0.01324	0.0640767
TNFSF4	3.852	1.82401e-22	2.0525e-19
SGIP1	3.851	0.00361307	0.0238581
REELD1	3.85	0.015206	0.0710898
ARHGAP24	3.816	1.29767e-07	4.65038e-06
DINOL	3.797	0.000149554	0.00190659
LIN7A	3.789	8.32078e-06	0.000170652
ACSBG1	3.784	3.87784e-08	1.59391e-06
LINC01625	3.771	0.017334	0.078272
CYP4F2	3.747	3.1432e-05	0.000523216
HRNR	3.736	0.0133088	0.0642746
LOC400684	3.733	0.0280576	0.11192
CHRNA6	3.732	0.0410195	0.147535
PLGLA	3.713	0.0130072	0.0632159
CD69	3.705	1.7285e-10	1.30832e-08
LINC02446	3.683	0.0058981	0.0347726
FAM95A	3.677	0.0301125	0.117709
PINCR	3.665	1.25479e-07	4.5063e-06
ALDH1A1	3.664	0.0953214	0.262169
SCARA5	3.656	0.0217411	0.0929033
LOC643201	3.614	7.05709e-15	1.28082e-12
IL15	3.598	7.38123e-34	4.15292e-30
COL25A1	3.582	0.0203086	0.088325
ZNF610	3.579	0.00202881	0.0153081
OGFR-AS1	3.565	0.00114621	0.00980081
FAM71F1	3.563	0.0108918	0.0552566
TMEM229B	3.535	0.000230235	0.00271378
DAPL1	3.496	6.76115e-05	0.000980425
LINC02421	3.491	7.21859e-09	3.54194e-07
SYTL2	3.475	4.30623e-08	1.74304e-06
PURPL	3.463	1.07405e-23	1.39453e-20
FBXO32	3.461	3.27001e-08	1.373e-06
LOC101927583	3.448	0.0110341	0.0557787
ZNF521	3.426	0.000895735	0.00806783
KLHL13	3.424	0.0435931	0.15387
OASL	3.416	0.10209	0.274051
LTB	3.396	0.000501907	0.0050711
PHLDA3	3.391	3.20777e-18	1.32059e-15
LRRN2	3.381	3.15841e-11	2.92917e-09
KCNMB1	3.374	0.0042853	0.0273052
CPNE5	3.317	0.00371275	0.0243558
LINC01262	3.315	0.00720049	0.0405123
GPR35	3.314	0.000248988	0.0028924
LOC102723769	3.307	1.45345e-07	5.08978e-06
IFITM10	3.303	0.0252234	0.103345
ADTRP	3.295	0.00177514	0.0138076
ACTA2	3.29	7.71435e-10	4.96987e-08
GIPC3	3.29	0.0327021	0.124769
STXBP6	3.285	0.0180306	0.0806193
TENM1	3.283	9.84838e-05	0.00134928
COL26A1	3.252	0.069725	0.212511
PRL	3.252	0.0390233	0.141914
LY6G5C	3.244	0.000670762	0.00640372
HLA-DQA1	3.222	8.62715e-06	0.000176079
LOC101928782	3.218	0.0205066	0.0889645
BIRC6-AS2	3.217	0.044131	0.155282
IRGM	3.212	3.83828e-10	2.68823e-08
CNTD2	3.21	0.00736039	0.0411787
MAFA	3.207	0.00676873	0.0385197
CD247	3.197	0.0388254	0.141571
ITK	3.192	0.0490374	0.166648
DGCR9	3.166	0.000127741	0.00166497
LOC110091776	3.165	0.0461539	0.16013
PLA2G4C	3.16	5.73874e-05	0.000861016
MIR3142HG	3.142	0.00341923	0.0228657
TG	3.137	0.0104089	0.0535648
BANK1	3.132	0.012795	0.0625266
DNAH12	3.123	0.00120092	0.0101759
HK3	3.111	0.05811	0.187147
ZNF80	3.086	1.93699e-18	9.08179e-16
SERPINE1	3.059	2.67426e-05	0.000458262
MPO	3.055	0.0251547	0.103194
UCN2	3.048	0.0412814	0.148013
PDE2A	3.011	0.000966479	0.00856786
DQX1	3.007	0.000879844	0.00798006
CCND2	2.997	9.66807e-06	0.000193579
ANKRD26P1	2.985	0.031093	0.120288
ZBED9	2.971	0.0011015	0.00947136
RGS1	2.97	0.00208808	0.0156922
ESYT3	2.959	0.00012212	0.00160285
OGN	2.949	1.39697e-08	6.27114e-07
ANKRD20A19P	2.948	0.00103817	0.00906671
HGSNAT	2.945	0.00185752	0.0142784
SPOCK2	2.931	0.00030208	0.00337223
HCST	2.926	5.75744e-05	0.000863053
STRCP1	2.926	0.00372631	0.0244258
CD80	2.925	0.0774734	0.227977
CDKL2	2.924	0.00512077	0.0313053
PLEK	2.921	0.00093456	0.00835953
SNORD100	2.914	0.0266703	0.107446
LOC100505942	2.91	0.0174688	0.0786912
KCNN2	2.902	2.66818e-07	8.72794e-06
BBC3	2.901	7.35733e-16	1.82624e-13
LINC01647	2.897	4.81215e-11	4.18682e-09
PRF1	2.884	0.0119548	0.0592441
XKR4	2.881	1.41994e-05	0.000268089
LOC105371267	2.879	0.000254975	0.00294397
APOBEC3H	2.877	1.66229e-19	1.00207e-16
DCT	2.871	0.0480495	0.164678
HGD	2.871	0.0339198	0.128169
LOC101927446	2.871	2.14499e-06	5.39572e-05
B4GALNT1	2.862	0.110621	0.289297
LGSN	2.857	0.000102889	0.00139715
SLC5A9	2.856	0.0790609	0.230916
HCG17	2.854	0.0948106	0.261168
CYP2F1	2.848	0.00695081	0.0394097
PABPN1L	2.844	0.081144	0.235412
KLHL31	2.839	0.00222583	0.0165069
CLECL1	2.828	0.0850088	0.242662
COL28A1	2.823	0.0227981	0.0963226
JCHAIN	2.815	0.00134965	0.0112206
PNLDC1	2.806	0.0382933	0.140172
WDR86	2.802	0.0531533	0.176089
MIR3945HG	2.8	0.0326175	0.124475
ITGAM	2.797	0.0113884	0.0571079
ANKRD30BL	2.781	0.0417284	0.149223
NHLH1	2.778	0.00169695	0.0133409
LOC339166	2.772	2.46685e-10	1.81826e-08
ATP2B2	2.753	0.0966344	0.264316
LINC01511	2.752	0.0591312	0.189248
PSEN2	2.734	0.030009	0.117441
ITGA9	2.731	0.0785933	0.230109
NOTCH3	2.724	0.000361355	0.00390982
GDF15	2.717	0.0321459	0.123148
MYO1A	2.716	0.00207002	0.0155719
TREML2	2.712	0.00166041	0.0131237
AVPR2	2.702	6.93355e-07	2.02477e-05
LINC02432	2.69	2.43774e-05	0.00042463
NOTCH1	2.69	1.82328e-06	4.69133e-05
TSPAN8	2.689	2.19636e-05	0.000390203
CDHR2	2.687	0.00108718	0.00936253
SLC45A2	2.687	0.0501562	0.16886
ANKRD20A9P	2.681	0.00525792	0.0319124
MUC16	2.678	6.59989e-06	0.000141012
AVPR1B	2.676	0.00476577	0.0295415
BCL3	2.674	1.54034e-08	6.86002e-07
LINC01070	2.668	0.0169991	0.0770697
CLDN11	2.667	0.0252404	0.103356
GACAT2	2.666	0.0545892	0.179507
TXK	2.66	1.6036e-08	7.08567e-07
GBP2	2.653	0.000522779	0.00524301
COLGALT2	2.647	0.0321396	0.123148
ZNF280A	2.645	0.107421	0.28375
SBF1P1	2.641	0.0503686	0.16942
CAPN13	2.64	0.00148258	0.0120484
COL9A2	2.635	0.0149768	0.0703887
TMEM71	2.618	0.00777706	0.0429685
C1orf194	2.612	0.0724183	0.217483
FAM49A	2.61	3.22896e-07	1.02833e-05
TP53INP1	2.608	2.93887e-15	6.01067e-13
DNAH10	2.606	3.89059e-08	1.59391e-06
ARHGEF25	2.603	0.0118875	0.0589798
NECTIN4	2.603	0.00155156	0.0124827
CSPG5	2.6	0.00381227	0.0248821
PLCB4	2.599	0.0111882	0.0563511
TP63	2.583	1.91783e-07	6.57949e-06
FTCD	2.578	0.0542508	0.178663
ADAM20P1	2.576	0.0381494	0.139816
ARHGEF12	2.574	0.0762652	0.225443
CALML6	2.57	2.02113e-08	8.72499e-07
SPINT1-AS1	2.568	0.0690029	0.211001
ZMAT3	2.568	7.93295e-27	2.23167e-23
ZSCAN4	2.568	0.00137852	0.0113836
REC114	2.543	0.0132698	0.0641412
CROT	2.538	2.6767e-18	1.15846e-15
C1S	2.531	5.95478e-06	0.00012886
MIR1282	2.527	0.100211	0.27067
DNAI1	2.523	0.0263947	0.106798
TNF	2.52	0.00089118	0.00804828
GGT1	2.516	0.000211996	0.00255592
CD1C	2.511	0.00123964	0.0104619
DNALI1	2.511	0.0106411	0.0544274
NNAT	2.511	4.42155e-05	0.000692313
FSCN2	2.51	0.0909356	0.253997
SCAMP5	2.508	4.71407e-05	0.000731331
LINC002481	2.506	0.0427432	0.151759
SNORA7B	2.504	0.072293	0.217239
CELF6	2.503	1.52846e-15	3.43984e-13
LNX1-AS2	2.502	0.0684452	0.209785
OR7E24	2.501	0.0836984	0.240222
LINC00624	2.499	0.000663777	0.00634782
CILP2	2.496	0.00473781	0.0294256
ANKRD20A8P	2.492	0.100946	0.271982
LINC01250	2.485	0.168073	0.37984
GRIN2C	2.473	1.01613e-05	0.000201306
GLDN	2.462	0.0143869	0.0682698
MGAT3	2.459	0.00219229	0.0163372
LINC00698	2.444	0.143154	0.341332
TPH1	2.429	0.000701036	0.00665511
LINC01189	2.427	0.0158808	0.0733202
CREB3L3	2.426	0.0660945	0.204111
SNORA80B	2.425	0.104547	0.278642
SNORD47	2.422	0.0104331	0.05364
ACP5	2.408	0.0528587	0.175284
PRDM11	2.408	2.76991e-10	2.01523e-08
CFP	2.407	0.0347056	0.130272
LCT	2.407	2.87155e-05	0.000488105
RGS8	2.407	2.40352e-05	0.000419535
LINC01030	2.405	0.00151393	0.0122501
LOXL2	2.401	3.63695e-05	0.000591407
IGF1	2.384	2.85043e-09	1.56718e-07
THSD7A	2.382	0.0111908	0.0563511
HLA-DQA2	2.377	0.00031427	0.0034784
FBXW10	2.376	0.132444	0.325828
LINC01419	2.364	4.30413e-19	2.42164e-16
PKD1L1	2.353	0.019101	0.0840254
GAS2	2.351	0.0393517	0.14275
LINC01088	2.344	0.0655338	0.202776
FAS	2.343	7.16982e-18	2.75044e-15
LOC101930421	2.342	0.00267868	0.0189415
MTUS2	2.342	0.00349627	0.023246
PRKCG	2.336	6.19742e-05	0.000915991
FGF7P3	2.335	2.3564e-09	1.33468e-07
ATE1-AS1	2.333	0.00273501	0.0192111
SLC46A1	2.332	0.000522005	0.00523836
BOK	2.331	0.00954169	0.0501883
MTOR-AS1	2.324	0.0912281	0.254603
SNORD87	2.323	0.100095	0.270538
NAALADL2	2.315	0.196892	0.419536
DNM3	2.31	0.00594776	0.0350043
ZNF853	2.309	0.133653	0.327563
LINC02569	2.307	3.7969e-11	3.40893e-09
CD86	2.304	0.0256141	0.104506
SLC25A18	2.304	0.0062154	0.03607
CYP51A1-AS1	2.29	0.0135181	0.0652067
MAP7D2	2.285	0.0963364	0.263933
GBP5	2.281	2.93363e-09	1.59731e-07
SLC12A9-AS1	2.279	0.129145	0.321036
DNAJB13	2.278	0.00452981	0.0284339
IQCN	2.273	0.000399323	0.00422489
LINC02397	2.272	0.000213875	0.00256939
PTPRC	2.27	0.152041	0.355296
C19orf18	2.263	0.00220307	0.016375
TEX41	2.263	0.159903	0.36709
DGCR10	2.262	0.0223654	0.0949221
LOC100507053	2.261	0.00187895	0.0144158
LIX1	2.251	0.0869536	0.246337
SLAMF1	2.25	0.012944	0.0629992
SNORA38B	2.25	0.0688013	0.210685
PADI2	2.245	0.0107265	0.0546907
HOOK1	2.239	0.0486534	0.165769
SCN2A	2.238	0.102896	0.275592
MVP	2.237	7.91777e-06	0.000163579
LOC101929577	2.235	0.0280101	0.111875
MAPK11	2.233	1.73648e-06	4.48165e-05
LINC00412	2.231	0.0513272	0.171657
C19orf38	2.227	0.0320298	0.122871
LINC02033	2.227	0.0376104	0.138216
RHCE	2.22	0.0078413	0.0432103
ADAMTSL4	2.218	0.0185703	0.0824211
JUN	2.218	7.6065e-15	1.36585e-12
RPA4	2.211	0.162883	0.371764
UNC79	2.211	0.00309428	0.0211622
CLIC2	2.209	0.0234781	0.0983096
GZMA	2.209	0.00953192	0.0501525
LAMB1	2.208	5.75006e-08	2.2363e-06
TRIM67	2.207	0.0661408	0.204205
LINC00861	2.206	1.20177e-10	9.52335e-09
SLC34A3	2.203	0.0411322	0.147749
ADAM11	2.201	0.000218484	0.00261546
MIR22HG	2.196	0.000102971	0.00139715
FGF7	2.194	7.15096e-06	0.000150126
CEACAM1	2.19	3.43932e-06	8.02935e-05
PIK3IP1	2.19	1.21738e-08	5.52371e-07
LRRC66	2.189	0.127366	0.318018
CHRM5	2.188	0.0925457	0.256921
FGF7P6	2.184	7.92951e-05	0.00112757
HAR1B	2.183	0.000430675	0.00446247
MC1R	2.18	5.01263e-06	0.000111473
KLHL29	2.179	0.035964	0.133826
CACFD1	2.178	0.000293048	0.00328849
SNORD59B	2.178	0.187359	0.405953
SMAD7	2.176	1.57136e-08	6.97974e-07
SPTBN5	2.176	0.000881895	0.00798579
ADAM8	2.172	0.00336974	0.0225974
CCDC162P	2.168	2.5522e-07	8.41379e-06
SHISA4	2.16	0.00546017	0.0327576
KCNK10	2.153	0.00105693	0.00917689
PRODH	2.152	0.00584119	0.0345215
PYY	2.152	0.0112978	0.0567785
HSF5	2.151	0.0416141	0.148909
LINC01467	2.149	0.0596147	0.190467
SLC10A1	2.149	0.0180149	0.0805922
SNORA74B	2.148	0.0401175	0.144915
SNORA16A	2.138	0.00846654	0.0459507
NPY	2.135	0.000554587	0.0055064
DOK6	2.13	0.0808663	0.234728
FAM209B	2.13	0.0853598	0.243212
GALNT3	2.128	1.5839e-07	5.52369e-06
CATSPERE	2.126	0.0149701	0.0703887
SESN1	2.123	3.23452e-22	3.2115e-19
EGR3	2.121	0.159975	0.367177
PIK3R5	2.116	0.00188685	0.0144633
CASZ1	2.115	6.34265e-06	0.000136206
GPR4	2.106	0.0873493	0.247211
LINC01554	2.1	2.99402e-10	2.15966e-08
ZBED2	2.098	0.0961087	0.263578
AMY1A	2.096	0.00324589	0.0219941
RHBDF1	2.096	0.0896348	0.25132
CDKN1A	2.095	7.0672e-16	1.78041e-13
MUC4	2.095	0.0152086	0.0710898
NEB	2.095	4.00485e-14	6.25906e-12
SLC4A9	2.095	0.0319483	0.122698
ZNF197	2.094	0.0595194	0.190264
ALPK3	2.092	6.51066e-06	0.000139282
CXCR2	2.092	0.000141963	0.0018222
LINC01758	2.091	0.00133742	0.0111478
BHMT	2.087	0.085323	0.243189
CLEC1B	2.087	0.00275472	0.0193287
SLC46A2	2.086	0.0719108	0.216708
LINC02575	2.084	0.0384271	0.140467
CTSLP2	2.082	0.0906707	0.253383
RBFADN	2.077	0.0101832	0.0526277
ZBTB38	2.074	0.0119901	0.0593786
LINC01140	2.071	0.0718712	0.216701
LOC102723335	2.07	0.0213091	0.0914742
LOC101927402	2.065	0.00491088	0.030219
SMO	2.064	0.0793663	0.231607
TNFSF9	2.061	2.10674e-07	7.1693e-06
CEL	2.057	1.58696e-06	4.15936e-05
MYO1F	2.056	0.0451777	0.157911
PCDHB10	2.056	0.0305727	0.118985
ALPPL2	2.055	0.147147	0.347632
ANPEP	2.052	0.0237832	0.0992672
FAM3D-AS1	2.05	0.0506069	0.169921
LINC02158	2.05	2.37506e-07	7.93833e-06
ANK1	2.048	3.81158e-06	8.74126e-05
LOC101927237	2.046	0.00818658	0.0446921
LRRD1	2.045	0.054716	0.17983
CYP2E1	2.035	0.0219605	0.0935094
ILDR1	2.032	0.0980907	0.266508
PTGER3	2.03	0.1429	0.341016
MYO1E	2.028	0.000326195	0.00358859
CAMKV	2.027	0.098021	0.266508
TMEM150A	2.027	1.12165e-05	0.000219124
SLC26A1	2.024	1.69237e-06	4.38121e-05
CXorf21	2.021	0.00124618	0.0105066
RSPH10B	2.008	0.00741124	0.0413366
GHRL	2.005	0.064305	0.200518
C9orf131	2.001	0.0423796	0.150849
LOC401357	1.997	0.000124609	0.00162919
CD37	1.995	0.0452168	0.158016
GVINP1	1.989	4.14898e-05	0.000661915
GPBAR1	1.98	0.0573118	0.185604
AATBC	1.978	0.00533398	0.032235
SERPINF2	1.977	0.00302676	0.0208294
TP53TG1	1.977	8.35607e-06	0.000171168
CYSRT1	1.974	0.0155702	0.0723992
GPR52	1.974	0.0603958	0.19238
DLL1	1.973	0.0111124	0.0560567
LINC00320	1.973	0.0604557	0.192488
SCARNA23	1.972	0.173916	0.38804
MBOAT4	1.971	0.0139434	0.066804
CTTN	1.962	0.0509173	0.17059
LOC100506258	1.961	0.000404044	0.00425709
FBXO15	1.959	0.0293255	0.115462
LTA	1.957	0.0271097	0.108819
FAM20C	1.956	0.0147616	0.0696175
ALDH2	1.951	0.0494627	0.167445
LOC646626	1.945	0.182841	0.399454
SEMA3B	1.944	0.0149319	0.0702441
POPDC2	1.942	0.0436432	0.153983
OR13A1	1.941	1.40051e-05	0.000264717
ADHFE1	1.94	0.130943	0.323457
ADGRE1	1.939	0.081442	0.235912
LILRA6	1.939	0.0259479	0.10544
CAMKK1	1.936	0.00220319	0.016375
UNC80	1.935	0.146291	0.346561
C20orf202	1.932	0.227306	0.456261
SLC26A5	1.931	0.139244	0.335575
LINC00597	1.928	0.143826	0.342452
RCVRN	1.926	0.0738989	0.220495
PGAM2	1.924	3.90674e-06	8.9352e-05
ROR2	1.923	0.0140632	0.0672442
WDR49	1.921	0.2121	0.438124
C12orf71	1.92	0.132921	0.326385
NUPR2	1.919	0.216669	0.444055
SPTLC3	1.917	0.000110856	0.00148055
TAF7L	1.917	0.034342	0.129302
CD300LF	1.916	0.0725499	0.217779
MIR142	1.913	0.0125301	0.0615526
PAPSS2	1.909	6.02393e-05	0.00089584
SYT11	1.909	3.30443e-06	7.76817e-05
DYDC2	1.908	0.128749	0.320525
LGR4	1.908	0.0840544	0.240642
FHDC1	1.905	7.28024e-06	0.000152272
LRRC4	1.905	0.0898857	0.251765
MTMR9LP	1.903	0.122564	0.310605
HSF2BP	1.897	0.00105575	0.00917138
LINC01990	1.897	0.108674	0.286024
SNORA14B	1.896	0.095135	0.261741
SLC6A13	1.893	0.0587156	0.188463
LOC101928052	1.892	0.112316	0.292424
RGN	1.891	0.0702508	0.213574
CYP3A4	1.89	0.166979	0.378212
POTEC	1.89	0.00770463	0.0426802
LINC01947	1.889	0.0942333	0.259981
NFKBIZ	1.888	1.38993e-07	4.88763e-06
ABR	1.887	0.051406	0.171771
CYP4F35P	1.884	0.0995067	0.269119
LINC00923	1.883	1.25218e-24	1.92141e-21
OPLAH	1.883	0.0448754	0.157082
STRC	1.879	0.0281262	0.112073
LINC00933	1.875	0.0473738	0.163089
BAALC	1.871	0.0975263	0.265636
PCBP3	1.871	0.15657	0.361652
WDR78	1.87	0.000233266	0.00273995
PDCD1LG2	1.869	0.0498383	0.168187
LGALS9	1.868	0.0345164	0.129842
GCNT3	1.866	0.249948	0.481249
CKMT2	1.865	0.229061	0.45866
USP30-AS1	1.86	0.0411475	0.147763
CLDN6	1.857	0.258182	0.49075
GALNT11	1.857	0.0034558	0.0230737
WHRN	1.854	0.000434634	0.00449797
SLC35G3	1.852	0.155999	0.360645
SNORD94	1.849	0.0224258	0.0951306
DDX25	1.844	0.0445006	0.156063
BTBD19	1.839	0.0719548	0.216763
GPR68	1.839	0.00110479	0.00948996
CLEC12B	1.838	7.83116e-05	0.00111452
CUBN	1.835	3.0296e-10	2.17603e-08
BIN1	1.831	0.0257888	0.105066
HID1	1.83	0.0066334	0.0378773
SNORD116-23	1.829	0.280737	0.51598
SLC26A10	1.828	0.0635727	0.198896
DUSP5	1.827	0.0353586	0.132068
PRRT3-AS1	1.827	0.105991	0.281163
ALPP	1.826	0.0595905	0.190426
FOS	1.824	0.00855884	0.0462583
CCDC183-AS1	1.822	1.46541e-10	1.1243e-08
PPL	1.821	0.0207117	0.0895931
DSCR9	1.82	0.0322499	0.123463
LOC100507487	1.818	0.000266931	0.0030609
ZNF396	1.818	0.0100013	0.0519063
RELB	1.817	2.842e-11	2.66501e-09
SH3D19	1.816	0.056291	0.18333
MN1	1.809	0.121888	0.309608
ACTA2-AS1	1.808	0.0184724	0.0820797
MUC20	1.808	1.64363e-09	9.80315e-08
LOC100128340	1.805	0.191534	0.412465
LCP2	1.804	0.0196194	0.0858363
CD82	1.798	6.35398e-05	0.000935854
WFIKKN1	1.796	0.146979	0.347447
LINC02384	1.795	0.125259	0.314792
SERPIND1	1.794	0.069012	0.211001
ACE	1.792	0.0168651	0.0766672
GSDME	1.791	0.00243597	0.0176694
MIOX	1.785	0.126089	0.316047
COL11A2	1.784	1.01173e-06	2.84617e-05
PLAC8L1	1.784	0.00292159	0.0202686
IRF5	1.781	0.00988407	0.0515076
RAP1GAP	1.78	0.248171	0.479552
MINOS1P1	1.779	0.0150579	0.070692
PGLYRP1	1.778	0.20691	0.432768
SAXO2	1.777	0.00209235	0.0157103
MYBPC2	1.776	0.0343374	0.129302
GRID1	1.775	0.12353	0.312188
PLEKHA6	1.775	0.0539209	0.17799
FAM212B-AS1	1.774	0.0212377	0.091214
ADORA1	1.773	0.454129	0.673375
FLJ16779	1.771	5.79863e-05	0.000868457
HEY1	1.771	0.110025	0.288375
HIST1H3E	1.769	0.0364374	0.135063
TECTA	1.768	0.119737	0.305802
CASC1	1.764	0.00966739	0.0506648
ESPNL	1.763	0.154486	0.358872
PDE4B	1.761	5.59751e-10	3.77105e-08
LINC00564	1.758	0.0284118	0.11285
LOC284009	1.755	0.0924435	0.256722
APBA2	1.75	0.212387	0.438518
PNOC	1.745	0.0838103	0.240284
GDPD2	1.743	0.187116	0.405696
SEMA6A-AS2	1.742	0.093956	0.259513
IL31	1.741	0.122994	0.311341
ZFP2	1.741	0.198864	0.42243
KCNJ12	1.738	0.00398605	0.0257145
UFSP1	1.736	0.0381642	0.139825
CCDC183	1.734	0.0129382	0.0629895
SSPO	1.732	0.00232507	0.017026
TMEM74B	1.732	0.123871	0.312529
LOC283140	1.729	0.0176164	0.0792083
SNORA1	1.728	0.159915	0.36709
SNORD116-16	1.728	0.12858	0.320197
ACER2	1.724	3.85795e-06	8.83559e-05
LPXN	1.724	0.0540863	0.178271
PYY2	1.722	0.00294626	0.0203978
DGCR5	1.721	0.100952	0.271982
MICAL2	1.721	0.000128065	0.00166791
SNORD83B	1.72	0.176654	0.391132
CDH4	1.717	0.00770106	0.0426744
TTYH1	1.716	0.201633	0.426371
LINC01876	1.713	0.14873	0.350215
SOX2	1.713	0.212119	0.438124
EPN2-AS1	1.71	0.209093	0.435358
MIR4435-2HG	1.709	0.28152	0.516586
CAPSL	1.705	0.0514612	0.171892
HCAR3	1.703	0.234049	0.463675
RYR3	1.702	1.73662e-05	0.00031896
ADCY10	1.697	0.130181	0.322424
ADRB3	1.697	0.222412	0.450347
LOC100129083	1.696	0.145844	0.345841
TRIM22	1.696	5.05804e-24	7.11455e-21
LOC100506071	1.695	0.0816055	0.236183
SNORA46	1.695	0.121767	0.309441
CES4A	1.691	0.000143078	0.00183233
ADAP2	1.69	0.0691355	0.211114
ALMS1P1	1.688	0.153232	0.357006
MYO1C	1.687	2.29596e-09	1.30924e-07
SLC2A6	1.687	1.26665e-06	3.43727e-05
CEP170B	1.682	0.0519333	0.172998
HCAR2	1.682	0.221611	0.449371
LOC101927830	1.681	0.0794068	0.231607
GPR132	1.68	8.92375e-05	0.0012438
AMZ1	1.676	0.0194906	0.0853167
PRSS27	1.674	0.088391	0.248742
SNORD116-8	1.674	0.233959	0.463552
TMEM14EP	1.674	0.0601754	0.191922
HR	1.673	0.0237405	0.0991625
TENM2	1.673	0.191037	0.411606
CCDC36	1.672	0.0388427	0.141604
ROM1	1.672	0.0128591	0.0627853
AJM1	1.671	0.00139785	0.0115223
CD40	1.67	0.036172	0.134452
OTOA	1.67	0.0842024	0.240931
CMPK2	1.669	0.00417013	0.0267024
LINC02447	1.669	0.000521585	0.00523726
VGF	1.666	0.00495891	0.030459
MORC2-AS1	1.663	0.0148074	0.0697752
ADCY10P1	1.661	4.37486e-15	8.48773e-13
JPH3	1.658	0.0140945	0.0672989
SNORD12	1.657	0.0808523	0.234728
FDXR	1.655	3.8294e-13	4.85989e-11
NOXO1	1.655	0.00299746	0.020676
ABCA12	1.654	0.0094231	0.0497194
ANKRD18CP	1.652	0.0732492	0.219449
SMAGP	1.651	0.0142645	0.067842
LINC00703	1.647	0.181365	0.397875
POU2F2	1.645	1.21683e-06	3.32344e-05
SNORD133	1.644	0.000754493	0.00701657
PIGZ	1.641	0.0414569	0.148504
CNR1	1.64	0.0306231	0.119099
LINC01341	1.64	0.079013	0.230916
PLG	1.64	0.029024	0.114542
SULT1C2P1	1.637	0.129568	0.321473
CLIP4	1.636	0.124712	0.313965
VWCE	1.636	3.18509e-15	6.32484e-13
HGF	1.633	0.200058	0.424379
CTSZ	1.632	0.0968207	0.264554
LINC00589	1.632	0.246359	0.47725
DCHS1	1.626	0.073929	0.220507
FOXD4L1	1.626	0.017404	0.0785669
HHIPL2	1.622	0.142062	0.339784
LINC01268	1.62	0.076723	0.226598
SLC6A3	1.619	0.135331	0.330191
ADAMTS9-AS1	1.612	0.133276	0.327018
TAS1R3	1.612	0.0450661	0.157717
ZNF132	1.607	0.00367235	0.0241454
MYOF	1.606	0.00575119	0.0340612
FRG2	1.603	0.0365191	0.135266
ASPDH	1.602	0.18033	0.396372
PCDHB16	1.601	0.314369	0.548792
RAPSN	1.601	0.187772	0.406687
SAP30L-AS1	1.601	1.63799e-07	5.68882e-06
ENPP2	1.597	0.0518843	0.172869
LOC100506358	1.595	0.0380082	0.139344
ENO1-AS1	1.591	0.104396	0.278317
CEND1	1.59	0.174428	0.388741
FKBP6	1.59	0.0382816	0.140172
FN1	1.59	0.00156682	0.0125756
PCDHB15	1.589	0.160537	0.368066
CAMK2D	1.588	0.034972	0.13103
CBLN3	1.588	0.00227162	0.0167728
TNS2	1.588	0.0374155	0.1378
UMODL1	1.587	0.000582322	0.00570128
KIF26B	1.584	0.0108077	0.0549672
SOX15	1.581	0.00350195	0.0232623
CHRND	1.579	0.117078	0.30124
TMEM255A	1.579	0.163506	0.372796
KEL	1.575	0.179612	0.395264
LOC100130705	1.574	0.0172506	0.0779998
TNNT1	1.573	0.377194	0.606233
TMEM191B	1.572	0.156319	0.361242
MACROD2	1.571	0.00160324	0.0127707
TF	1.57	0.112522	0.29278
MYO15A	1.569	0.219517	0.447006
NINJ2	1.568	0.0150648	0.070692
GPR62	1.565	0.0899129	0.251765
SEZ6	1.563	0.167365	0.378781
LINC00939	1.562	0.256891	0.489283
KCNA5	1.561	0.322532	0.55716
KCNJ2-AS1	1.558	0.00126503	0.0106443
AMY1C	1.557	0.0182273	0.0812621
CD180	1.554	0.0316774	0.121934
NBEAP1	1.554	0.174666	0.389046
REM2	1.554	0.0176999	0.0794777
LOC105369486	1.549	5.31458e-10	3.61713e-08
SNORD116-15	1.547	0.1386	0.334729
AIF1	1.546	0.189786	0.409754
LOC105372582	1.541	2.16689e-06	5.43084e-05
KCP	1.54	0.489559	0.70098
GRK6P1	1.539	0.0108085	0.0549672
GPR45	1.538	0.210536	0.436619
ZNF679	1.538	0.211031	0.437109
GPD1	1.537	0.0196314	0.0858662
MICALCL	1.536	0.123288	0.311849
LINC01447	1.529	1.58316e-09	9.47596e-08
UC.134	1.528	0.240127	0.469977
MDM2	1.527	1.18113e-20	7.9745e-18
PHKA1	1.525	0.0963536	0.263933
SLC49A3	1.524	0.364157	0.595601
TMEM56	1.524	1.15793e-05	0.000224911
EFCAB8	1.521	0.072962	0.218791
ITGA3	1.519	0.278586	0.513738
CELF5	1.518	0.0473385	0.163033
FCMR	1.511	0.0466097	0.161313
MIR646HG	1.508	0.0259493	0.10544
KIAA1210	1.506	0.0106517	0.0544358
SNORA65	1.506	0.108072	0.285044
LOC100507387	1.499	0.140187	0.336923
SPNS2	1.498	0.000304465	0.00339031
COL5A2	1.497	0.00515556	0.0314836
RAET1G	1.497	0.232437	0.462096
H1F0	1.496	0.412531	0.63753
SND1-IT1	1.496	0.0375211	0.138038
PDE9A	1.495	0.275815	0.510304
LOC644936	1.492	0.194198	0.416363
TNNI3K	1.492	0.245152	0.475672
LYG2	1.491	0.258354	0.490967
SSX5	1.491	0.115452	0.298555
ZNF423	1.491	0.00180178	0.0139506
EEF1DP3	1.488	0.0798501	0.232538
GNRHR	1.488	0.0497004	0.168047
CHRNA9	1.487	0.31185	0.546463
CADM2	1.486	0.249962	0.481249
KCTD4	1.485	0.281882	0.516814
RAB37	1.484	0.0178668	0.0800782
LINC02506	1.483	0.0991847	0.268629
RUNX2	1.481	0.0987692	0.267682
C17orf97	1.478	0.157463	0.36309
HAVCR1P1	1.477	0.109265	0.287048
NRP2	1.476	0.016872	0.0766716
TMEM9B-AS1	1.475	0.00891961	0.0478557
FAM223B	1.474	0.230035	0.459228
LOC100132781	1.474	0.201032	0.425654
SCARNA6	1.474	0.0839395	0.240505
BRE-AS1	1.473	0.209101	0.435358
MYO1H	1.471	0.224979	0.45355
XPC	1.471	2.33473e-14	3.86351e-12
FPGT-TNNI3K	1.47	0.179603	0.395264
HSPA12B	1.47	0.085115	0.242842
SNORD21	1.469	0.0553488	0.181018
SNORD15A	1.468	0.0707291	0.214487
ARHGEF40	1.466	9.63957e-06	0.000193238
PPP5D1	1.466	0.146983	0.347447
CYP7B1	1.464	0.11374	0.295494
CHRM4	1.463	0.180657	0.396735
A2M	1.462	0.00153113	0.0123655
RAB38	1.46	0.270362	0.504526
CADM2-AS2	1.459	0.204343	0.429849
ARMH1	1.458	0.159215	0.366004
PATL2	1.456	0.00260041	0.0185697
HSPA2	1.455	0.130811	0.323345
GGACT	1.454	0.171999	0.385816
SPACA4	1.454	0.177834	0.392793
LOC101927278	1.449	0.0840259	0.240642
TNFRSF10B	1.448	1.20629e-09	7.35053e-08
CCDC116	1.446	0.140093	0.336747
CD8B2	1.446	0.138702	0.334786
FBLL1	1.446	0.204478	0.429926
SCHLAP1	1.446	2.23385e-15	4.83399e-13
INA	1.445	0.205117	0.430608
RIPOR3	1.445	0.085788	0.243938
LINC01252	1.443	2.07955e-06	5.26247e-05
NPHP1	1.443	0.00342591	0.0229014
RASL11A	1.44	0.0699502	0.212929
CARD9	1.439	0.152812	0.356506
GIMAP4	1.439	0.20717	0.43315
GPR153	1.439	0.284232	0.518732
SELL	1.439	0.280223	0.5158
TSNAXIP1	1.438	0.0106454	0.054433
CD96	1.437	1.30709e-05	0.000249012
LINC00868	1.435	0.139982	0.336574
PLK3	1.435	5.3467e-08	2.11847e-06
NPAS1	1.434	0.040124	0.144915
SNORA54	1.434	0.098679	0.26761
AIFM2	1.432	0.0105937	0.0542512
BATF3	1.432	0.016469	0.0752924
GOLGA6C	1.431	0.0371882	0.137142
MMP11	1.431	3.94398e-07	1.22737e-05
PHLDA1	1.43	0.0179717	0.0804415
CAVIN1	1.429	0.102824	0.275487
DRC7	1.426	0.195004	0.417117
DRAXIN	1.425	0.00716118	0.0403824
IL3RA	1.425	0.0296728	0.116592
DTX4	1.424	6.92154e-06	0.00014677
DCAF4L1	1.42	0.00278694	0.019519
ARHGAP31	1.419	0.107758	0.284462
MAMDC4	1.418	5.46972e-05	0.000827063
TNK1	1.418	0.0253661	0.10377
VWA3A	1.418	0.102325	0.274454
C3orf56	1.413	0.301021	0.53602
LIMD2	1.411	1.63433e-11	1.57634e-09
LOC102724058	1.409	0.249082	0.480378
GBAT2	1.408	9.70066e-07	2.74727e-05
MAB21L2	1.408	0.365967	0.597173
TMEM216	1.408	0.140769	0.33789
AFAP1L2	1.407	0.14126	0.33868
ACSM6	1.406	0.10611	0.281218
LOC105370401	1.404	0.129116	0.321013
OIT3	1.403	0.140705	0.337828
CD81-AS1	1.402	0.308277	0.543337
LHFPL4	1.401	0.106018	0.281177
MXD4	1.401	2.05668e-06	5.21241e-05
LOC100652768	1.396	0.00182826	0.0141038
FOXD4	1.394	0.00950102	0.0500173
FOXN3-AS1	1.394	0.0578253	0.186586
GNG13	1.394	0.15923	0.366004
ANKRD24	1.393	0.0509476	0.170658
CCM2L	1.392	0.00210431	0.015786
WDR97	1.39	0.124763	0.314028
PRLR	1.388	0.301699	0.536748
SPON1	1.388	0.0565169	0.183841
COL17A1	1.386	0.353447	0.586747
PTENP1-AS	1.385	0.175093	0.389686
CYBB	1.384	0.322722	0.557228
AMY1B	1.382	0.142181	0.339972
ZNF561-AS1	1.381	7.1493e-07	2.07342e-05
LINC01630	1.38	0.0139082	0.0667111
SLC5A11	1.38	0.217441	0.445019
TBC1D3P5	1.38	0.224608	0.453325
TP53AIP1	1.378	0.126403	0.316552
IDUA	1.377	2.17289e-05	0.000387288
IL36A	1.377	0.209116	0.435358
MCPH1-AS1	1.377	0.013749	0.06606
SNORA37	1.376	0.0100233	0.0519766
TEAD1	1.376	0.116657	0.30062
RPS27L	1.375	3.75516e-09	1.96233e-07
SCRN1	1.375	0.0783824	0.229736
CHD5	1.374	0.0114403	0.0572997
CCDC96	1.373	0.010452	0.0537044
LOC653712	1.371	0.00453452	0.0284528
ADAM32	1.369	0.152223	0.355525
KLK10	1.369	0.00721908	0.0405899
CFAP70	1.368	4.07824e-05	0.00065248
GPR183	1.367	0.22787	0.457051
RDH10-AS1	1.367	0.0650482	0.202089
TMC8	1.367	0.0623142	0.196341
CFAP53	1.366	0.136751	0.332247
IL10RB-DT	1.366	0.0441515	0.155321
PLGLB1	1.366	9.13579e-09	4.34375e-07
CD68	1.365	5.80504e-06	0.000126113
COL7A1	1.363	0.000153271	0.00194809
SNORD14B	1.361	0.0128708	0.0628191
SRPK3	1.361	0.109487	0.287452
ZNF295-AS1	1.36	0.251067	0.48244
STMN3	1.356	0.00101813	0.00893658
KCNQ5-IT1	1.355	0.048312	0.165139
LTBP2	1.355	0.00158678	0.0126935
SUSD2	1.355	0.146635	0.347067
MUC5B	1.354	0.335506	0.570752
LY86-AS1	1.352	0.0899813	0.251873
NEK10	1.352	0.00765954	0.0424861
CPN2	1.351	0.103596	0.276941
ITGB3	1.35	0.125683	0.315496
KCNJ18	1.35	0.0742462	0.221062
CAPN3	1.349	1.21678e-06	3.32344e-05
TSHR	1.347	0.218348	0.445756
EID3	1.346	0.0808403	0.234728
BIK	1.345	0.000101674	0.00138511
CLEC18B	1.344	0.0238172	0.099351
NPIPB6	1.342	0.00327382	0.0221124
GJD3	1.341	0.000884902	0.00800872
LINC01353	1.34	0.26701	0.500874
C22orf46	1.339	1.72423e-08	7.57896e-07
PLA2G10	1.339	0.195175	0.417179
SUSD1	1.339	5.55273e-08	2.17458e-06
AFAP1-AS1	1.338	0.0471557	0.162536
CD38	1.337	1.88623e-14	3.18377e-12
FRMD3	1.336	0.102558	0.274905
LOC100506691	1.336	0.0241903	0.100494
NEAT1	1.336	5.58362e-08	2.18162e-06
LINC00314	1.335	0.349847	0.583909
EMP1	1.334	0.288387	0.52262
EGF	1.333	0.201063	0.425654
NCF1C	1.333	0.206797	0.432584
ZNF418	1.332	0.023478	0.0983096
LAMA3	1.331	0.192666	0.414111
NUTM2B	1.331	0.0106143	0.0543236
SUOX	1.331	0.00186919	0.0143475
TAGAP	1.331	0.000254968	0.00294397
TMEM217	1.331	0.0344054	0.129511
FRMD8P1	1.33	0.149292	0.351206
IER5	1.33	5.0201e-12	5.21546e-10
RNF212B	1.33	0.204566	0.43005
GNAQ	1.328	0.286261	0.520612
PVT1	1.328	2.28089e-09	1.30505e-07
SNORA66	1.328	0.149411	0.351298
PM20D1	1.326	0.0256577	0.104659
C2orf16	1.325	8.72343e-06	0.000177615
SHB	1.323	0.000696338	0.00661796
HTR1D	1.321	0.156923	0.362089
C5AR1	1.32	0.0280379	0.111906
KRT73-AS1	1.319	0.0378447	0.138835
CCDC9B	1.317	9.43348e-05	0.00130622
BAIAP2L1	1.314	0.214137	0.440822
ATP9A	1.311	0.425476	0.648453
NECAB3	1.311	1.52344e-05	0.000284134
LOC101928718	1.31	0.0203807	0.0885608
SLC10A5	1.31	0.072965	0.218791
ARL4A	1.309	0.0188221	0.0831017
HNMT	1.309	0.234739	0.464015
LILRB2	1.309	0.0685426	0.210045
LOC100287808	1.309	0.0688395	0.210717
LOC150935	1.309	0.00811724	0.0444806
ABCD2	1.308	0.105313	0.279889
CASC15	1.308	0.0881171	0.248302
LINC01619	1.307	0.0320828	0.123026
TPTE2P6	1.307	0.166	0.37716
HSPA6	1.306	0.218489	0.445832
PLCE1	1.306	0.181221	0.397613
PLEKHG6	1.306	0.0629928	0.197705
SLC15A3	1.306	0.236652	0.466641
LRRC18	1.305	0.0691413	0.211114
PRR15L	1.304	0.163407	0.372622
CFAP157	1.303	0.0645529	0.201031
NODAL	1.303	0.00913945	0.0486793
CDC37L1-DT	1.301	0.239968	0.469977
PON1	1.301	0.259583	0.492525
CLEC4A	1.299	0.0265828	0.107214
TMEM75	1.298	0.0101398	0.0524357
SH3BP5-AS1	1.297	4.32611e-08	1.7469e-06
TGFB2	1.297	0.076909	0.226988
VPREB3	1.296	0.0054005	0.0325148
CYP3A5	1.294	0.201893	0.42661
LINC00977	1.294	0.000704054	0.00667306
LOC105371328	1.294	0.220968	0.448648
HEXA-AS1	1.291	0.0317675	0.12217
OR2L1P	1.291	0.305258	0.540045
GNAT2	1.29	0.0497268	0.16807
SUMO4	1.29	0.366301	0.597353
KREMEN2	1.289	1.82217e-05	0.000333583
MAJIN	1.289	0.273289	0.507742
TMEM45B	1.289	0.232249	0.461844
ALDH8A1	1.288	0.018601	0.082536
CELP	1.288	0.137818	0.333701
HSPA1L	1.288	0.168358	0.380264
KCNK3	1.288	0.136811	0.332312
RAB27B	1.286	0.0966618	0.264322
BFSP2	1.285	0.0735672	0.219894
FITM1	1.285	0.236016	0.465932
STAT4	1.285	0.013286	0.0642009
BIRC3	1.284	0.00352579	0.023393
NFKBID	1.283	4.36515e-06	9.85019e-05
LINC02361	1.282	0.32708	0.561672
CARD6	1.279	0.00740868	0.0413366
SRD5A3-AS1	1.279	0.3856	0.613666
BICDL1	1.278	8.80277e-05	0.00122998
TSGA10	1.277	3.8721e-07	1.20808e-05
SNORA40B	1.276	0.104862	0.279094
SLFN5	1.275	5.87527e-05	0.000876873
CYP1A1	1.273	0.145732	0.345672
MYBPC3	1.272	0.26662	0.500547
OR7E37P	1.272	0.00909293	0.0484774
TBC1D30	1.27	0.0718542	0.216692
GTF2IRD2B	1.269	8.8035e-11	7.14395e-09
LINC00852	1.268	0.00174734	0.0136228
SLC28A1	1.268	0.181505	0.398039
TNFRSF14-AS1	1.268	0.0153467	0.0715968
WNT2B	1.268	0.0536201	0.177357
COLEC11	1.266	0.307755	0.542914
LMF1-AS1	1.266	0.118782	0.304005
TMEM51-AS1	1.266	0.0753519	0.223684
TNFSF13B	1.265	0.00631373	0.0365339
SHROOM3	1.264	0.116951	0.301148
COL6A3	1.263	0.213736	0.440334
SNORD3D	1.263	0.0184917	0.0821372
SSUH2	1.263	0.308825	0.543991
VPS26B	1.263	0.00508942	0.0311587
GHRLOS	1.262	0.00481759	0.0297861
SARM1	1.262	0.062895	0.19752
SLC44A5	1.261	0.00144566	0.0118246
LOC101928728	1.26	0.011794	0.0585848
METTL7A	1.26	7.03645e-07	2.04773e-05
PCDHGB8P	1.258	0.233518	0.463214
LINC00989	1.257	0.124719	0.313965
BLCAP	1.255	3.32603e-09	1.77658e-07
ISM1-AS1	1.254	0.343489	0.577984
PI16	1.254	0.21031	0.436343
CDIP1	1.253	5.75089e-06	0.000125575
EFCAB5	1.253	0.00486983	0.0300211
PLGLB2	1.253	2.94321e-08	1.25135e-06
RBM20	1.253	0.452207	0.671939
LRIT3	1.252	0.0712912	0.215766
P2RX5	1.251	0.253951	0.485551
TACR2	1.249	0.293924	0.528962
PPM1J	1.248	0.211268	0.43733
REEP1	1.248	0.24114	0.471143
DUOX1	1.247	0.0741955	0.220989
CMAHP	1.246	0.00462038	0.0288202
KLRF2	1.246	0.21628	0.443517
PRKACB	1.243	0.581272	0.767149
LINC00664	1.242	0.0861202	0.244542
PKP2	1.239	0.0608695	0.193378
CHRNA10	1.238	0.0604094	0.192387
IL12RB2	1.237	0.00851422	0.0461353
LILRA2	1.237	0.0121832	0.0601289
LOC105376772	1.237	0.231485	0.460868
SCARF2	1.236	0.0815961	0.236183
AEN	1.234	4.99481e-07	1.51632e-05
IRF6	1.234	0.252484	0.483532
PRR26	1.234	0.121786	0.309442
RHEX	1.234	6.6883e-14	9.90279e-12
UGT2B15	1.234	0.252119	0.483289
GRIN1	1.233	0.0489585	0.166506
KCNA6	1.232	0.111058	0.290132
LMO7-AS1	1.232	0.356577	0.589661
LOC729159	1.232	0.176038	0.390821
NAV2	1.232	0.0837666	0.240284
MTUS1	1.229	0.114571	0.297102
NUTM2A	1.228	0.0152849	0.0713874
SNX29P1	1.226	0.236191	0.466193
SEC14L5	1.224	0.235276	0.464891
SERHL2	1.224	1.36197e-07	4.81943e-06
LOC653786	1.221	0.0572827	0.185581
IGFBPL1	1.22	0.429708	0.652369
MPL	1.22	0.0273788	0.109665
TNXB	1.219	0.0279753	0.111789
IL1B	1.218	0.139666	0.336104
PODNL1	1.218	0.194879	0.417068
B3GNT5	1.216	0.035718	0.133116
BMP3	1.216	0.0493248	0.167146
GSTO2	1.215	0.159508	0.366503
ZNF568	1.215	0.140792	0.337896
AVIL	1.214	0.00197532	0.0150051
NTN1	1.214	1.45016e-05	0.000272272
TNFSF13	1.213	0.00465767	0.0290206
PTGER4P2-CDK2AP2P2	1.212	0.00107224	0.00927169
CELSR1	1.211	0.0178667	0.0800782
RDM1	1.211	0.274222	0.5089
SSH3	1.211	0.00357393	0.0236474
LOC101927657	1.21	0.379367	0.60822
ZDHHC11	1.208	0.00100933	0.00887201
KCNJ2	1.206	0.035213	0.131612
NEURL2	1.206	0.127344	0.318018
AURKC	1.205	0.449924	0.670162
ELL3	1.205	0.00022459	0.00266774
RGS16	1.204	0.00382793	0.0249177
ARTN	1.203	0.365092	0.596264
CACNA1B	1.202	0.0734528	0.219707
CYP21A1P	1.202	0.2618	0.49495
FAM87A	1.202	0.138602	0.334729
RNASE6	1.202	0.0522726	0.173717
KCTD12	1.201	0.221637	0.449371
ID4	1.2	0.0177577	0.0796946
ITFG2-AS1	1.2	0.184123	0.401164
ALKAL2	1.199	0.228992	0.45866
BASP1-AS1	1.198	3.67279e-05	0.000595105
LINC02511	1.198	0.235534	0.465198
SNORD16	1.198	0.146403	0.346778
MELTF	1.197	0.0591634	0.189312
GRIK1	1.196	0.341344	0.57651
HES7	1.194	0.196861	0.419536
SLC6A16	1.194	0.326947	0.561672
TMOD4	1.194	0.134342	0.32867
SGK1	1.193	0.00842348	0.045769
RFX3-AS1	1.192	0.224695	0.453423
LOC100506606	1.191	0.000637615	0.00616044
LOC155060	1.19	4.54377e-10	3.11765e-08
SNORA31	1.19	0.033473	0.126964
TMTC2	1.19	0.00158015	0.0126524
MAGEB6	1.189	0.619978	0.793799
PDCD4-AS1	1.189	2.15346e-06	5.40896e-05
ANKRD63	1.188	0.303321	0.538186
GPR179	1.187	0.365786	0.597061
WNT8B	1.185	0.24483	0.475545
CDNF	1.184	0.0603103	0.192144
LOC101927692	1.184	0.0412847	0.148013
ALS2CR12	1.183	0.0284341	0.112887
ALS2CL	1.181	0.0117255	0.0583301
C9orf43	1.181	0.0229743	0.0967522
TRIM74	1.18	0.2454	0.475993
MSTN	1.179	0.1063	0.281582
SGK2	1.179	0.161023	0.368418
NKG7	1.178	0.0769235	0.226991
NSUN7	1.178	0.0693989	0.21167
ZFP3	1.176	0.151323	0.354157
LOC101927623	1.175	0.00184816	0.0142248
PDE4D	1.174	0.000111105	0.00148248
ASPRV1	1.173	0.0342894	0.12919
GDNF	1.173	0.30121	0.536186
LINC01192	1.173	0.146729	0.347112
LCMT1-AS2	1.172	0.118062	0.302714
NHS	1.171	0.616009	0.791456
ANKAR	1.17	0.00659821	0.0377512
ZNF233	1.17	0.0147389	0.0695491
LINC00324	1.169	0.00999551	0.0518961
LINC01507	1.168	0.258045	0.490544
SNX20	1.168	0.00131678	0.0110084
LINC02012	1.165	2.28316e-07	7.72293e-06
NHLRC1	1.165	0.242936	0.473342
SNORD97	1.165	0.00231945	0.0170078
ZSCAN5C	1.165	0.0939948	0.259542
DRAM1	1.164	3.23696e-07	1.02894e-05
SEMA7A	1.163	0.138628	0.334729
GPR65	1.161	0.00826662	0.045025
PMEL	1.16	0.166576	0.377789
KIAA1324L	1.158	0.186812	0.405167
SNORD83A	1.158	0.309344	0.544341
CNIH2	1.157	0.275342	0.509975
ST20-MTHFS	1.157	0.000625027	0.00605269
CHI3L2	1.156	0.00596629	0.0351011
LINC01312	1.156	0.256561	0.488935
PLEKHM1P1	1.156	9.49162e-05	0.00131104
POPDC3	1.156	0.280734	0.51598
LGMN	1.155	0.0396055	0.143486
CDH5	1.154	0.367773	0.59867
TEX12	1.154	0.380608	0.609272
CABLES1	1.153	0.0051606	0.031503
THSD7B	1.153	0.392948	0.620336
GAS6	1.152	0.0362726	0.134737
LINC00893	1.152	0.0237682	0.0992497
LRRC46	1.152	0.0399378	0.144504
DRD4	1.151	0.411839	0.637059
PRDM1	1.151	0.000573682	0.00563631
AMZ2P1	1.15	0.000595969	0.00581492
C22orf24	1.15	0.349561	0.58372
KALRN	1.149	0.001913	0.0146305
LOC100506747	1.149	0.223896	0.45243
PGF	1.149	0.102436	0.274621
ADGRV1	1.147	0.349208	0.583475
SIDT2	1.146	1.33169e-07	4.73213e-06
IGSF11	1.145	0.281102	0.516292
MYH15	1.145	0.00944384	0.0497918
RPS7P5	1.145	0.141536	0.338959
LOC101929372	1.144	0.0227303	0.0961083
OSBP2	1.144	0.141399	0.338796
SGPP2	1.143	1.85358e-06	4.75479e-05
CALHM2	1.142	0.00213397	0.0159519
CSNK1G2-AS1	1.142	0.329874	0.564647
GPR55	1.142	0.349207	0.583475
GPT	1.142	0.239277	0.469475
CCER2	1.141	0.17359	0.387622
LOC101928336	1.141	3.73469e-13	4.81205e-11
ARHGAP27P1-BPTFP1-KPNA2P3	1.139	4.31771e-09	2.22191e-07
C16orf96	1.139	0.327503	0.561896
LINC01320	1.139	0.151994	0.355236
LOC101928535	1.139	0.242079	0.472267
BSN	1.138	0.0132938	0.0642204
HERC6	1.137	0.00157559	0.0126279
RASL10A	1.137	0.127628	0.31839
GSTT1	1.136	0.265996	0.49986
LINC00348	1.135	0.314621	0.548956
ZNF806	1.135	0.0526595	0.174796
INSC	1.133	0.135513	0.330346
NR1D1	1.133	6.59812e-05	0.000961284
SDK1	1.133	0.438273	0.660148
SNORA52	1.131	0.0081612	0.0445947
SPATA41	1.127	0.106883	0.282784
C1orf143	1.126	0.155246	0.359699
IMPG2	1.125	0.000107799	0.00144752
CCR9	1.124	0.382638	0.610855
LINC00615	1.124	0.183839	0.400803
LINC02328	1.123	0.0312916	0.120865
PLIN2	1.123	0.285406	0.519785
PROZ	1.122	0.0832023	0.239246
RSPH10B2	1.122	0.0793794	0.231607
ADAMTS13	1.121	0.130881	0.3234
LINC01372	1.118	0.249851	0.481145
MEF2C-AS2	1.118	0.0183329	0.081582
WEE2-AS1	1.118	0.169518	0.381914
BCO2	1.117	0.00619487	0.0360066
SH3PXD2A	1.116	0.00124392	0.0104928
LINC01480	1.115	0.0159468	0.0735767
QRICH2	1.115	9.85599e-07	2.78659e-05
AMIGO1	1.114	0.0220179	0.0937066
CCR5	1.114	0.114693	0.297329
SLC25A51P1	1.113	0.325955	0.560606
C6orf163	1.111	0.0010339	0.00904674
LRP5	1.111	0.267875	0.501927
LOC100507548	1.11	0.407461	0.633233
AMY2B	1.109	2.10462e-05	0.000376711
GBGT1	1.109	0.035633	0.132829
LOC101927817	1.109	0.34862	0.582898
LOC101928266	1.109	0.20464	0.430099
TEX22	1.109	0.309342	0.544341
TMPRSS9	1.109	0.0290317	0.114546
TNRC6C-AS1	1.109	0.00175861	0.013698
CCDC154	1.108	0.0126688	0.0620536
DDIT4L	1.107	0.122947	0.311302
RHOBTB1	1.107	5.03656e-12	5.21546e-10
ALG1L2	1.106	0.0696959	0.212461
FAM138C	1.106	0.341514	0.576614
RASGRP3	1.105	0.0142896	0.0679422
CCDC103	1.104	0.266865	0.500713
PRRG2	1.104	0.353475	0.586747
ZNF117	1.104	1.80321e-11	1.71957e-09
LOC100287467	1.103	0.141974	0.339699
ABCA7	1.102	9.36414e-08	3.46617e-06
FBXO40	1.1	0.145764	0.345702
TEX14	1.1	0.00584738	0.034546
DENND2D	1.099	0.0169386	0.0768773
FCGR2B	1.099	0.0843871	0.241296
KATNAL2	1.099	0.000287832	0.00324125
NR4A3	1.099	0.0513269	0.171657
GJA1	1.098	0.346398	0.580678
TCP11L2	1.098	0.00446359	0.0281543
LINC00894	1.097	0.00808687	0.0443464
LOC102724612	1.097	0.423978	0.647204
MROH3P	1.097	0.226718	0.455786
PAPPA	1.097	0.105496	0.280284
SESN3	1.097	0.000529779	0.00530691
B3GALT5-AS1	1.096	0.531312	0.730463
KCNK4-TEX40	1.096	0.169223	0.381503
NUP210L	1.096	0.260252	0.493406
C5orf17	1.094	0.0972514	0.265225
DCBLD1	1.093	0.357296	0.590285
SNORD116-24	1.093	0.280444	0.515912
CLEC4C	1.092	0.331601	0.566565
MIR3661	1.092	0.216236	0.443517
LINC00539	1.091	0.0250577	0.102982
NOP53-AS1	1.091	0.320772	0.555427
PCOTH	1.091	0.229401	0.458733
ABI3BP	1.09	0.132386	0.325736
PARD6G-AS1	1.089	0.19458	0.416687
SERHL	1.089	0.000728322	0.00683724
SLC1A2	1.089	0.0540783	0.178271
CHKB-DT	1.088	0.0495263	0.167552
FMO4	1.088	0.00576724	0.0341442
MIR193BHG	1.088	0.238665	0.46875
MKRN7P	1.088	0.417903	0.642071
SPEF1	1.088	0.340083	0.57514
SLFN14	1.087	0.252873	0.483928
FAM71F2	1.086	4.20283e-11	3.71411e-09
CLEC14A	1.084	0.000788382	0.00728358
FOXD4L6	1.084	0.156602	0.361652
MAGIX	1.083	0.291661	0.526462
NPIPB9	1.082	0.000174577	0.00217789
SMIM14	1.082	2.1284e-07	7.22844e-06
TCAP	1.081	0.426785	0.649451
SMPD3	1.08	0.0205207	0.0889645
CATSPERG	1.079	0.0577885	0.186559
LOC284578	1.079	0.0243971	0.101154
MALL	1.079	0.000215507	0.00258716
MEIOC	1.079	0.0167503	0.0762482
SERTAD1	1.078	0.00394546	0.0255155
PLN	1.076	0.271865	0.506155
ACSM2A	1.075	0.309252	0.544341
NTNG2	1.075	0.000574122	0.00563735
FCRLA	1.074	0.153081	0.356976
UBL7-AS1	1.074	8.31943e-11	6.78375e-09
UNC5D	1.074	0.148045	0.349098
ZNF425	1.074	0.000250527	0.00290829
ACTL10	1.073	0.0188289	0.0831101
ANKDD1B	1.07	0.214731	0.441789
FOSB	1.07	0.0120579	0.0596676
TAL2	1.07	0.385658	0.613701
ENPP7	1.069	0.322186	0.556939
KLK1	1.069	0.358421	0.591377
NPEPL1	1.069	0.000226821	0.00268356
SFRP5	1.069	0.229489	0.458733
NID2	1.068	0.00599821	0.0352229
CCDC159	1.066	0.136622	0.332042
AQP5	1.065	0.347071	0.581219
LAMB4	1.065	6.01609e-05	0.000895464
AOC3	1.063	0.00397653	0.0256673
EVI2A	1.063	0.0285389	0.113183
FAM138F	1.063	0.319984	0.554746
ASCC3	1.059	2.78347e-17	8.99859e-15
DNAJB2	1.059	1.15084e-06	3.17403e-05
FAM196B	1.059	0.206202	0.431822
LOC654841	1.059	0.0926544	0.257011
P2RX2	1.059	0.179019	0.394627
SNORA68	1.059	0.0350396	0.131255
TRIAP1	1.059	1.74301e-12	2.00138e-10
CCDC85A	1.058	0.179687	0.395378
IER3-AS1	1.058	0.0150537	0.070692
LOC101926964	1.057	0.115116	0.298105
PDE7B	1.055	0.0424446	0.150971
PTGS1	1.055	0.117316	0.30143
SEC1P	1.055	0.100665	0.271514
KLLN	1.054	6.61554e-05	0.000962619
AOC2	1.052	0.000517307	0.00520669
CLEC18A	1.052	0.0150759	0.0707244
RNF19B	1.052	9.88252e-09	4.63353e-07
ZMAT1	1.052	1.02001e-07	3.74278e-06
FGFR4	1.051	0.244953	0.475564
GOLGA6A	1.051	0.345491	0.579875
LOC101927539	1.051	0.287616	0.521814
POTEM	1.051	0.239672	0.469584
FLJ30679	1.05	0.291103	0.525737
ITIH4	1.049	0.00214717	0.0160434
ADORA2A-AS1	1.048	0.132232	0.325545
IL12RB1	1.048	1.31873e-08	5.9357e-07
LOC643802	1.048	0.176094	0.390821
RSU1P2	1.048	0.347018	0.581199
INSL3	1.047	0.353257	0.586747
NFKBIA	1.047	3.17284e-08	1.34221e-06
SQOR	1.047	0.296869	0.532087
ITGAL	1.046	0.0272962	0.109412
RUBCNL	1.045	1.85585e-10	1.39222e-08
DLEU7-AS1	1.044	0.117002	0.301185
FAM71E1	1.044	0.115849	0.299233
RPGRIP1	1.044	0.138796	0.334847
FLJ32255	1.043	3.74356e-05	0.000604088
LOC101929319	1.043	0.346529	0.580783
MPV17L2	1.043	4.31806e-06	9.75696e-05
MYRFL	1.043	0.0042156	0.0269119
KANK1	1.042	0.205272	0.430608
TEX35	1.042	0.186542	0.404813
JAZF1	1.041	0.15238	0.355744
NEGR1	1.041	0.327997	0.5624
RRH	1.04	0.29419	0.52916
SNORA5A	1.04	0.298999	0.534449
LAMP5	1.039	0.189532	0.409448
YBX2	1.039	0.471275	0.687108
NR1I3	1.038	0.172794	0.386643
SNORD81	1.038	0.221507	0.449351
LOC100507551	1.037	0.0609561	0.19358
PRKY	1.037	3.00622e-18	1.26855e-15
TARSL2	1.037	0.000339588	0.00370279
HCN2	1.035	0.00516315	0.0315072
LINC00331	1.035	0.242011	0.472214
LOC339192	1.035	0.161874	0.369895
NFASC	1.035	0.351488	0.585485
PDCD4	1.035	1.47657e-08	6.5934e-07
PLIN4	1.035	0.0158347	0.0732658
ADGRF2	1.034	0.381525	0.609826
AMY2A	1.034	0.0790567	0.230916
FAM209A	1.034	0.239291	0.469475
LOC100129203	1.033	0.0605132	0.192609
LOC101927190	1.032	0.32826	0.562679
SNORA71D	1.032	0.180206	0.396209
CXXC4-AS1	1.031	0.096868	0.264554
LINC01602	1.031	0.0167806	0.0763653
CACNA2D3-AS1	1.03	0.376623	0.605574
FLJ13224	1.03	0.149398	0.351298
HSFX4	1.03	0.172854	0.386643
NPFF	1.03	0.0269151	0.108176
ATF3	1.029	0.000561761	0.00555801
FLJ37035	1.028	0.213919	0.440495
SNORD3B-1	1.028	0.0312487	0.120808
EFNB2	1.026	0.00198773	0.0150858
CPT1A	1.025	0.000297735	0.00333141
LOC101929439	1.025	0.352156	0.585909
RNA5-8SN5	1.025	0.00135889	0.0112711
HSBP1L1	1.024	0.0141431	0.0674104
LINC00685	1.023	0.00456153	0.0285481
GZMK	1.022	0.0749416	0.222701
POC1B-AS1	1.022	0.147015	0.347447
NCF2	1.021	0.0556673	0.181813
TNFRSF10C	1.021	0.355167	0.588534
TBR1	1.02	0.38369	0.611892
USP2-AS1	1.02	0.218948	0.446493
ENDOD1	1.019	0.000230191	0.00271378
ZNF723	1.019	0.284832	0.519131
GPX1	1.018	4.82389e-09	2.42329e-07
LHFPL2	1.018	6.3768e-05	0.000936326
PLEKHG1	1.018	0.000113909	0.00151272
BAAT	1.017	0.115426	0.298555
ITGA10	1.017	0.00413678	0.026519
CYB561A3	1.015	5.63346e-05	0.000848235
EML1	1.015	0.247166	0.478375
SYNGR1	1.015	0.261751	0.494914
VMAC	1.015	0.000419788	0.00437653
ADAM19	1.014	0.166166	0.377308
LOC100129540	1.014	0.363888	0.595449
LOC102606465	1.014	7.97103e-05	0.00113252
SLC22A1	1.014	0.174594	0.388937
BDNF-AS	1.013	0.141279	0.33868
EME2	1.013	0.0231844	0.0974912
DCX	1.012	0.339116	0.574289
SLC8A1-AS1	1.011	0.155552	0.360209
DENND6B	1.01	0.00496565	0.0304894
DCST2	1.009	0.343433	0.577953
KLK14	1.009	0.453065	0.672708
LOC105371795	1.009	0.10211	0.274051
FNDC9	1.008	0.111591	0.291121
PIK3CD-AS2	1.008	0.162563	0.371249
SKI	1.008	0.000579962	0.00568148
SYNE4	1.008	0.291659	0.526462
APCDD1	1.007	0.000289413	0.0032545
DAPP1	1.007	0.0014642	0.0119566
IL20RB	1.007	0.0738511	0.22043
LOC101929705	1.007	0.12244	0.310463
RNA5-8SN1	1.007	0.00728895	0.0408603
ISX-AS1	1.006	0.228112	0.457286
ZNF727	1.006	0.020291	0.088271
LINC02175	1.005	0.219883	0.447535
LOC101928861	1.005	0.354381	0.587858
TEDDM1	1.004	0.127954	0.318951
LINC00673	1.003	0.32436	0.55866
MVB12B	1.002	0.00985222	0.0514115
PDZRN4	1.002	0.329655	0.564497
C9orf116	1.001	0.0261022	0.105883
LINC00921	1.001	0.00166471	0.0131487
SNORD3B-2	1.001	0.0323943	0.123875
MRPL1	0.999	5.51214e-10	3.73652e-08
SNORD45A	0.999	0.139944	0.336574
CCDC81	0.998	0.0925101	0.256864
NOL6	0.998	2.16026e-07	7.32189e-06
TSNARE1	0.998	0.144066	0.342927
MARVELD2	0.997	0.1184	0.303213
ZDHHC11B	0.997	0.000103394	0.00140104
SPANXA2-OT1	0.996	0.185216	0.402816
LOC100506123	0.995	3.26481e-06	7.70214e-05
MAF	0.995	0.302769	0.537671
NUDT9P1	0.995	0.124177	0.313115
TNIP3	0.995	0.358518	0.591422
AGRN	0.994	0.000901587	0.00811253
ERV3-1-ZNF117	0.993	4.20602e-13	5.25877e-11
PRKAG2-AS1	0.993	0.0988597	0.267885
SNORD17	0.993	0.0116083	0.057918
STK31	0.993	0.0623355	0.196372
ZNF404	0.993	0.255667	0.487819
CLEC12A	0.992	0.103188	0.276244
SPATA6L	0.991	0.285049	0.519303
CTSO	0.99	0.000107624	0.0014472
SNORA2C	0.99	0.147919	0.348898
LOC100505658	0.989	0.342708	0.577761
LOC101927497	0.989	0.00339185	0.0227187
LY9	0.989	0.136355	0.331729
OR7E14P	0.989	0.271018	0.505177
BTBD9	0.988	9.56841e-08	3.52631e-06
TLL2	0.988	0.0164266	0.0751625
TMEM178A	0.987	0.369754	0.600308
WIPI1	0.985	0.00585504	0.0345671
HSD3BP4	0.983	0.28151	0.516586
EFCAB14-AS1	0.982	0.369218	0.600217
OBSCN-AS1	0.982	0.28562	0.519985
ARHGAP27P1	0.981	0.000212627	0.00255899
FNDC5	0.981	0.108728	0.286039
RNA5-8SN3	0.981	0.0186644	0.0826297
AHRR	0.98	0.0479531	0.164546
MPP4	0.98	0.411807	0.637059
SEMA3F	0.98	0.00137355	0.0113536
LINC00689	0.979	0.146669	0.347067
PNPLA4	0.979	0.14132	0.338725
ABTB2	0.978	0.0302014	0.117975
CYSLTR2	0.978	0.283972	0.518471
ASB4	0.977	0.11209	0.291971
RNA5-8SN2	0.977	0.015518	0.0721964
ASPN	0.976	0.237428	0.467135
JAKMIP3	0.976	0.234969	0.464352
CNN2	0.975	0.0054246	0.0325959
GRIN2B	0.975	0.57652	0.764781
RNA5-8SN4	0.975	0.0143652	0.0682052
SH3BP5	0.975	0.00296627	0.0204943
BEST3	0.974	0.172516	0.386501
YPEL5	0.974	0.000163158	0.00205212
FAM182A	0.973	0.31281	0.547442
TMEM266	0.973	0.0550854	0.180576
IKZF2	0.972	0.00116561	0.0099365
MANSC4	0.972	0.501766	0.710512
ZNF385B	0.972	0.605714	0.784037
KCNS1	0.97	0.313743	0.548262
RIPK1	0.97	5.51188e-14	8.3067e-12
SNORA17B	0.97	0.00318522	0.0216264
TCTEX1D4	0.97	0.405379	0.631859
ZNF607	0.97	0.0168751	0.0766716
LOC102724297	0.968	0.227219	0.456261
TMEM121B	0.968	0.0636747	0.199104
CTHRC1	0.967	0.124039	0.312816
MLLT10P1	0.967	0.126446	0.316612
CCDC62	0.966	0.0164275	0.0751625
LINC00537	0.966	0.153602	0.357409
LINC00971	0.966	0.0147846	0.0696872
LOC102467226	0.966	0.205291	0.430608
LOC102723373	0.966	0.310749	0.545529
ERV3-1	0.964	1.37012e-10	1.06573e-08
FLJ42627	0.964	1.38839e-06	3.7016e-05
FRMPD2B	0.964	0.467444	0.683875
LINC00965	0.964	0.0186146	0.0825526
THTPA	0.963	8.00325e-08	3.02885e-06
GLIPR2	0.962	0.00442235	0.0279464
LOC107985544	0.962	0.00052463	0.00525845
CYP4V2	0.961	8.67437e-10	5.52508e-08
TTC41P	0.961	0.130348	0.322602
CD34	0.96	0.422543	0.646197
HVCN1	0.959	0.00851824	0.0461423
GALNT7	0.957	8.16794e-11	6.75817e-09
SYP	0.957	0.138602	0.334729
ATP2A1	0.956	0.0158017	0.0731734
TLR9	0.956	0.000741922	0.00692256
LOC100506076	0.955	9.24079e-07	2.63472e-05
PRR16	0.955	0.292949	0.528052
RND1	0.955	0.00792521	0.0435874
PLXNB2	0.954	0.000575933	0.00564856
LRRTM2	0.952	0.276796	0.511555
SNORA26	0.952	0.0536481	0.17738
CCDC30	0.95	0.0605718	0.192722
FLJ39095	0.95	0.343287	0.577931
PSMG3-AS1	0.95	0.00349675	0.023246
TP53I3	0.95	0.00173217	0.0135358
ANGPTL4	0.949	0.469177	0.685471
POLN	0.949	0.0105646	0.0541748
ZNF19	0.949	0.0302701	0.1181
JUNB	0.948	3.00543e-09	1.63115e-07
SCARNA21	0.948	0.320046	0.554752
CMTM1	0.945	0.346666	0.580827
LINC01483	0.945	0.116482	0.300351
CCDC144NL-AS1	0.944	0.0322129	0.123349
COLQ	0.944	0.021518	0.0921243
FBXL22	0.944	0.40342	0.630318
MIR181A1HG	0.944	0.023948	0.0998136
NLRP9	0.943	0.137594	0.333351
ITGB7	0.942	0.0257151	0.104867
KLF3-AS1	0.942	0.0575852	0.186096
PPP1R14A	0.942	0.376869	0.605826
SH3BGR	0.942	0.0547667	0.179881
EMCN	0.941	0.311402	0.546271
LOC100287329	0.939	0.286227	0.520607
CTD-3080P12.3	0.938	0.176297	0.390821
NPIPB8	0.937	0.00842754	0.045769
BAX	0.933	1.61519e-06	4.22218e-05
SDCBP2	0.932	0.188634	0.408199
FAM214A	0.931	0.000311264	0.00345192
FCHSD1	0.931	0.101395	0.272652
ITIH2	0.931	0.413315	0.638299
NLRP6	0.931	0.00460465	0.0287539
PARP15	0.93	1.82365e-09	1.06143e-07
RGS20	0.93	0.281745	0.516797
CCDC92	0.929	0.0108122	0.0549698
SNORD88B	0.929	0.197983	0.42114
ATP2B1-AS1	0.928	0.22838	0.45771
BMF	0.928	0.0241863	0.100494
CABP1	0.928	0.190015	0.410084
LINC01590	0.928	0.0201043	0.0875941
LINC02170	0.928	0.33071	0.565443
LOC100130172	0.928	0.0287743	0.113821
SMC5-AS1	0.928	0.411706	0.637059
SNORA74A	0.928	0.0518462	0.172809
TK2	0.928	0.000678096	0.00646213
GNMT	0.927	0.347605	0.581834
ZFHX2	0.927	0.00036505	0.00394307
CPT1C	0.926	0.252193	0.483339
KCNS2	0.926	0.493085	0.703413
EHD4-AS1	0.925	0.258567	0.491138
ZC2HC1C	0.925	0.191799	0.412667
LINC02388	0.924	0.282831	0.517553
LOC101927793	0.924	0.0471742	0.162567
MST1P2	0.924	0.0564331	0.183639
CYP4F12	0.923	0.428806	0.651586
DNM1P50	0.923	0.528669	0.7285
FAM120C	0.923	1.21862e-05	0.000235076
FLJ30901	0.923	0.127661	0.318427
POM121L1P	0.923	0.229481	0.458733
PRORY	0.923	0.106031	0.281177
DCDC2B	0.922	0.500409	0.709326
MAPT	0.922	0.251871	0.483215
CSF1	0.92	0.144976	0.344316
FKRP	0.92	9.30141e-06	0.000187797
PPM1D	0.92	3.62755e-11	3.29191e-09
F8	0.919	0.00205612	0.0154865
HCG4	0.919	0.286758	0.521178
ZC3H12A	0.919	0.0011814	0.0100357
ANXA2P1	0.918	0.493706	0.70386
ASPSCR1	0.918	0.00280109	0.0195937
CCAT1	0.918	0.103262	0.276353
AHNAK	0.917	0.160949	0.368418
DRICH1	0.917	0.0964964	0.264109
HEATR4	0.917	0.408179	0.634114
LINC02081	0.917	0.391863	0.619255
LOC729683	0.917	0.0265039	0.107003
LINC00920	0.916	0.330101	0.564917
TESMIN	0.916	0.0737172	0.220186
TIGAR	0.916	1.25381e-15	2.89905e-13
LOC646030	0.914	0.345218	0.579622
RB1-DT	0.914	0.349218	0.583475
MORN3	0.913	0.210823	0.436945
YPEL2	0.912	0.000107153	0.00144229
GRIN2D	0.911	0.428225	0.651231
LINC01963	0.911	4.84171e-11	4.19093e-09
MAGI2-AS3	0.911	0.0179522	0.0803969
PCSK5	0.911	0.155879	0.36062
PDE4DIPP1	0.91	0.337063	0.572527
RSPH4A	0.91	0.0920497	0.256176
ARMC4P1	0.909	0.222686	0.450685
LINC02099	0.909	0.0363136	0.134819
PTN	0.909	0.450923	0.670999
TBX1	0.909	0.321825	0.556623
CARNS1	0.908	0.277624	0.51275
LINC01164	0.908	0.487841	0.69936
LOC101929295	0.908	0.0626121	0.197023
SNORD116-9	0.908	0.381609	0.609845
SNTG2	0.908	0.306571	0.541435
CD79A	0.907	0.000689881	0.00656028
FAM13B	0.907	3.65411e-14	5.76427e-12
LINC01730	0.907	0.390703	0.618438
LOC729558	0.907	0.450311	0.670441
VPS9D1-AS1	0.907	2.17538e-05	0.000387324
BFSP1	0.906	0.199096	0.422815
CCDC144NL	0.906	0.312819	0.547442
DNLZ	0.906	0.0164946	0.0753687
LINC01181	0.906	0.420706	0.644556
LYRM4-AS1	0.906	0.0312704	0.120864
MYRF	0.906	0.110429	0.28907
OSBPL3	0.906	2.3465e-21	1.72203e-18
TBC1D3J	0.906	0.388801	0.616899
TM4SF20	0.906	0.313211	0.547786
LINC00620	0.905	0.154885	0.359207
SLC16A6	0.905	0.0192915	0.0846869
ATP2C2	0.904	0.345507	0.579875
CFAP45	0.904	0.152426	0.3558
FLRT1	0.904	0.0284374	0.112887
HDAC2-AS2	0.904	0.248964	0.480378
JAG2	0.904	0.0551123	0.180629
KLHL9	0.904	0.477847	0.691494
LINC01586	0.904	0.357872	0.59075
MMP24	0.904	0.0495439	0.167552
PRG2	0.903	0.0710783	0.215241
SLC9A3R1	0.903	9.15521e-05	0.00127273
LOC102723809	0.902	0.249619	0.480795
NRCAM	0.902	0.419683	0.643679
PYCR3	0.902	1.88355e-05	0.000341678
SOGA1	0.902	5.44487e-07	1.6353e-05
MACO1	0.901	5.84977e-12	5.94809e-10
TGM1	0.901	0.0903105	0.252585
ZNF467	0.901	0.0543964	0.178978
APELA	0.9	0.205115	0.430608
FAM238B	0.9	0.0313613	0.121049
FMN1	0.9	0.000140396	0.00180484
PYGL	0.9	0.454072	0.673369
MAN1B1-DT	0.899	0.0483829	0.165248
TNFRSF14	0.899	0.0246524	0.101912
ADA2	0.897	0.000439779	0.00454286
LOC100130548	0.897	0.263043	0.496738
LOC613038	0.897	0.292383	0.52737
SNORD116-3	0.896	0.36112	0.593451
SPINT2	0.896	0.0579114	0.186757
LOC100507564	0.895	0.069767	0.212601
PCDHGA9	0.895	0.03054	0.118885
PRKAB1	0.895	2.67905e-06	6.53926e-05
LINC01018	0.894	0.373804	0.603845
NLRP11	0.893	0.00779448	0.0430226
ACVR2B-AS1	0.892	0.0863022	0.244841
CH17-340M24.3	0.892	0.0415328	0.148713
C19orf71	0.891	0.193753	0.415706
TSPY26P	0.891	0.468147	0.684558
TSSK4	0.891	0.00292102	0.0202686
ARSD-AS1	0.89	0.0824926	0.238016
SNORD9	0.89	0.400333	0.627561
LINC01269	0.889	0.515093	0.718446
LOC728739	0.889	0.324566	0.558901
GDF7	0.888	0.0813091	0.23581
STPG4	0.888	0.363815	0.595388
FADS6	0.887	0.0566239	0.184078
GGT2	0.887	0.46944	0.685676
SNORA50A	0.887	0.198349	0.421585
ST20	0.887	0.00361427	0.0238581
TFDP2	0.887	1.90692e-13	2.61682e-11
CDKL4	0.886	0.139503	0.335853
RGL4	0.886	5.31762e-06	0.00011779
SNORD116-2	0.886	0.432629	0.654915
TAS2R5	0.886	0.21628	0.443517
ABCC13	0.885	0.452689	0.67244
ASPHD1	0.885	0.296889	0.532087
GRK4	0.885	0.0622079	0.196116
LYG1	0.885	0.00643945	0.0370708
CD160	0.884	0.117422	0.30153
NDUFAF4P1	0.883	0.247802	0.479052
PGAP3	0.883	0.00603675	0.0354046
SIPA1L2	0.882	0.00684421	0.0388837
PARP10	0.881	1.97963e-08	8.56772e-07
CDCP1	0.88	0.0134198	0.0647734
SH3BGRL2	0.879	0.0864501	0.245201
SLC4A11	0.879	0.122698	0.310824
TNFAIP3	0.879	0.000108007	0.00144916
FRG2EP	0.877	0.220988	0.448648
LOC101929089	0.877	0.443634	0.664487
MED14OS	0.877	0.156943	0.362089
MAP1LC3B	0.876	6.47446e-08	2.50648e-06
MATN2	0.876	0.424226	0.647366
MMP28	0.876	0.422999	0.646486
NUP50-DT	0.876	0.0411301	0.147749
C2orf83	0.874	0.134094	0.328263
MUCL3	0.874	0.493504	0.703772
SNORA25	0.874	0.223034	0.451332
LINC00581	0.871	0.402718	0.629571
STK17A	0.871	2.88116e-17	9.00576e-15
UBTD1	0.871	0.0130037	0.0632159
VGLL3	0.871	0.301867	0.5368
ADAMTSL4-AS1	0.87	0.168642	0.380687
CPQ	0.87	0.243443	0.473833
AK5	0.869	0.263836	0.497406
LOC157273	0.869	0.0218266	0.0931038
HSPA5	0.868	1.66448e-08	7.33546e-07
LDB3	0.868	0.0240771	0.100164
PKD1L3	0.868	0.476787	0.690625
PPP4R1L	0.868	0.048143	0.164862
PRR22	0.868	0.130006	0.322133
RPSAP52	0.867	0.453439	0.672868
FHAD1	0.866	0.160605	0.368171
LINC01259	0.866	0.346792	0.580935
FAHD2CP	0.865	0.030378	0.118445
NCCRP1	0.865	0.162824	0.371764
DBNDD2	0.864	0.464578	0.681642
HHAT	0.864	0.000647023	0.00622639
ZDHHC14	0.864	0.259878	0.492884
HSD17B4	0.862	0.000638561	0.00616606
JADE3	0.861	9.08665e-10	5.74433e-08
TEN1	0.86	0.00425332	0.0271322
ALOX12P2	0.859	0.493013	0.703408
INPP5A	0.859	1.67638e-06	4.35905e-05
USP46-AS1	0.858	0.0574061	0.185791
C16orf46	0.857	0.0336028	0.127314
IRX4	0.857	0.482722	0.69527
KCNQ5-AS1	0.857	0.463227	0.680547
LBHD1	0.857	4.66649e-09	2.35826e-07
SNORA20	0.857	0.208606	0.434966
AZIN1-AS1	0.855	0.412143	0.637164
ZNF208	0.855	0.209425	0.435492
SNORA41	0.854	0.34334	0.577953
FAM215A	0.853	0.00746224	0.0415693
ST5	0.853	0.0190978	0.0840254
LINC01465	0.85	0.28248	0.517359
SEMA6A-AS1	0.85	0.22001	0.447667
SNORA33	0.85	0.0375803	0.138196
FAM222A	0.849	0.00604542	0.0354431
GMDS-DT	0.849	0.0878345	0.247878
MYL5	0.849	0.129985	0.322128
TENM4	0.849	0.000830986	0.00758584
USP50	0.849	0.294047	0.529087
AEBP1	0.848	1.8095e-09	1.05684e-07
DUSP15	0.848	0.0263975	0.106798
EMILIN1	0.847	0.143635	0.342092
ZNF599	0.847	0.0566325	0.184078
EXOC3L2	0.846	0.311871	0.546463
TSTA3	0.846	2.49777e-05	0.000431226
ATAD3B	0.845	1.78634e-09	1.04693e-07
IL2RA	0.845	0.404437	0.630972
LOC100131604	0.845	0.0414515	0.148504
KCNN4	0.844	4.59403e-09	2.33479e-07
LRRC56	0.844	0.0247073	0.102014
NABP1	0.843	8.21185e-08	3.10085e-06
PNMA8A	0.843	0.215543	0.442812
LINC01354	0.841	0.484262	0.696597
LOC105369911	0.841	0.504557	0.712506
LOC389834	0.841	0.0620745	0.195879
LY75	0.841	0.0460438	0.15988
MSH4	0.841	0.336634	0.572095
NDUFAF6	0.841	9.75286e-12	9.51553e-10
ARSD	0.839	5.12312e-05	0.000786834
TCF7L1	0.839	0.375944	0.605435
TNFRSF10D	0.839	0.00606222	0.0354923
HSD11B1L	0.837	0.143498	0.341961
TOR4A	0.837	0.00404181	0.0259892
LINC02145	0.836	0.134262	0.328627
MACC1	0.836	0.00157872	0.012647
MIR29B2CHG	0.836	0.280417	0.515912
RAP2C-AS1	0.836	0.172762	0.386643
RPL3L	0.836	0.333406	0.568581
CABYR	0.835	0.103429	0.276624
LINC01857	0.835	0.0875805	0.247492
LOC101927881	0.835	0.252637	0.48364
LOC102724323	0.835	0.107053	0.283132
CEBPA	0.834	0.144142	0.342962
LOC105370697	0.834	0.243693	0.474045
RAB6B	0.834	0.0390285	0.141914
SCRT1	0.834	0.422402	0.646112
SLC23A3	0.833	0.173372	0.387338
DPH2	0.832	2.28647e-05	0.000403665
LINC02141	0.832	0.00919718	0.0488788
TNFRSF8	0.832	0.308518	0.543691
DUSP1	0.831	0.000223804	0.00266214
NEK8	0.831	0.000258481	0.00297809
HPSE2	0.83	0.212812	0.439072
PRAG1	0.83	0.00758121	0.0420932
ASGR1	0.829	0.142552	0.34049
CNTNAP3P2	0.829	0.122445	0.310463
ZNF30	0.829	0.173862	0.387973
CSPG4	0.828	0.00644319	0.0370796
LOC105379477	0.828	0.0065144	0.0373748
MYH11	0.828	0.0135443	0.0652252
KCNE5	0.827	0.266488	0.500518
PRSS50	0.827	0.457174	0.676174
LYSMD2	0.823	0.000225865	0.00267642
CAPS	0.822	0.0160384	0.0738642
OLFM5P	0.822	0.263413	0.497053
ZNF660-ZNF197	0.822	0.53327	0.732389
BMP8A	0.821	0.00199712	0.0151299
ECM2	0.82	0.0814277	0.235911
LOC101928053	0.819	0.115853	0.299233
LOC101928401	0.819	0.0129911	0.0631741
PCDH12	0.819	0.181675	0.398039
LINC01152	0.818	0.159233	0.366004
LOC100507437	0.818	0.125948	0.315787
NCF1B	0.818	0.409086	0.634939
PCDHB8	0.818	0.551249	0.746273
PKD2L2	0.818	0.00957811	0.0503328
DGKA	0.817	2.34323e-05	0.000411565
FGF18	0.817	0.1885	0.408013
LOC101926948	0.817	0.520463	0.721967
SNORA67	0.817	0.0203822	0.0885608
TECRL	0.817	0.401953	0.628842
MZF1-AS1	0.816	0.0108353	0.0550538
OR7E91P	0.816	0.19178	0.412667
ARHGAP5-AS1	0.815	0.0103828	0.0534631
NSUN5P1	0.815	0.000460002	0.00471139
RGMB-AS1	0.815	0.415935	0.640339
UBLCP1	0.815	0.053931	0.17799
CHRNA1	0.814	0.176193	0.390821
DDX11L9	0.814	0.149638	0.351628
WNK3	0.814	0.0924098	0.25667
MAP3K7CL	0.813	0.331892	0.56689
RABEP2	0.812	7.36572e-05	0.0010554
SRGAP3	0.812	3.07738e-05	0.000515821
AFAP1	0.811	0.00244488	0.017709
MRAP	0.811	0.0741324	0.220916
RFTN2	0.811	0.252449	0.483532
FRAS1	0.81	0.176028	0.390821
HSH2D	0.81	0.0306128	0.119099
NR1D2	0.81	0.00562301	0.0334901
SIGLEC14	0.81	0.35346	0.586747
SIRPB2	0.81	0.0132413	0.0640767
PRH2	0.809	0.232393	0.462075
CERS3	0.808	0.563277	0.755168
ZNF471	0.808	0.000822816	0.00752346
FBXL17	0.807	0.00236762	0.0172701
HAPLN3	0.807	0.0827434	0.238617
TDRD1	0.807	0.410558	0.636054
DDX11L1	0.806	0.290983	0.525576
LINC01148	0.806	0.363322	0.595331
EREG	0.805	0.0934057	0.2585
GREB1L	0.805	0.0686578	0.210322
PPIEL	0.804	0.004568	0.028578
KCNMB2-AS1	0.803	0.461079	0.678644
STS	0.803	4.28976e-05	0.000677333
ADCK1	0.802	0.00301099	0.0207458
LINC00578	0.802	0.0451338	0.157824
LOC102723692	0.802	0.229042	0.45866
MYH3	0.802	0.000104596	0.00141064
ARMC4	0.801	0.488919	0.700548
GPR18	0.801	0.0177982	0.0798462
LINC00342	0.801	1.27682e-06	3.45929e-05
LINC02482	0.801	0.114569	0.297102
LOC101928429	0.8	0.0583044	0.187523
SORL1	0.8	0.000397747	0.00421178
FIRRE	0.799	0.00011553	0.0015299
FCF1P2	0.798	4.38411e-05	0.000687088
SNORA84	0.798	0.372321	0.602475
SRSF8	0.798	3.55912e-11	3.24726e-09
ASMTL-AS1	0.797	0.00327164	0.0221124
SLC45A3	0.797	0.0948278	0.261168
SPEG	0.797	0.237795	0.467638
TSACC	0.797	0.033895	0.128133
EXOSC4	0.796	0.00253228	0.0181651
LOC101060553	0.796	0.253028	0.484114
RNF43	0.796	0.000150956	0.00192301
GYPE	0.795	0.0181593	0.0810819
MDH1B	0.795	0.084707	0.241965
POM121L9P	0.795	0.254263	0.485942
PRKAA2	0.795	0.416959	0.641263
TUBA3E	0.795	0.426597	0.649451
ADNP-AS1	0.794	0.0816385	0.236238
LINC00368	0.794	0.0329643	0.125571
LRRC8E	0.794	0.0976608	0.265874
PIM2	0.794	4.7986e-06	0.000107137
ZNF385A	0.794	0.00103674	0.00906331
ADI1	0.793	6.48486e-05	0.000949332
CD19	0.793	3.91023e-05	0.00062798
MTSS1	0.793	0.00910642	0.0485341
MBLAC1	0.792	0.168918	0.381019
PCDHGA12	0.792	0.0731189	0.219136
P2RY10	0.791	0.0283261	0.112657
ALDH1L2	0.79	0.0110594	0.0558728
GCHFR	0.79	0.466783	0.683333
ARMC5	0.789	2.78755e-05	0.000475263
GRK5	0.789	0.0720883	0.217049
RPS6KL1	0.789	0.00159336	0.012722
ABCD1	0.788	0.0034353	0.0229492
FAXDC2	0.788	0.183566	0.400468
ISM1	0.788	0.000264674	0.00304114
CYTH4	0.787	0.21984	0.447501
LOC101926963	0.787	0.0980425	0.266508
UG0898H09	0.787	0.0577721	0.186557
ZNF79	0.787	0.000422193	0.00439617
SDC1	0.786	0.0308473	0.119667
ABCC10	0.785	4.5507e-05	0.000706636
CD226	0.785	0.205075	0.430608
HCG18	0.785	3.56475e-10	2.52485e-08
LOC101928105	0.785	0.508108	0.714672
MIR4713HG	0.785	0.0450787	0.157729
ATP5MGL	0.784	0.226312	0.455349
KCNK7	0.784	0.39493	0.622443
ADH4	0.783	0.188068	0.407131
GDF11	0.783	3.4057e-08	1.41928e-06
PCDHGA1	0.783	0.102104	0.274051
C1QTNF2	0.782	0.193403	0.415266
ZDHHC23	0.782	5.11145e-05	0.000785758
KCCAT198	0.781	0.0744617	0.221508
LCA5L	0.781	0.295278	0.530213
PDE3B	0.781	0.00334389	0.0224777
SKOR1	0.781	0.317119	0.551741
IDI2	0.78	0.00623367	0.0361326
LYL1	0.78	0.00740402	0.0413269
CYP27B1	0.779	0.0125634	0.0616626
YJEFN3	0.779	0.122575	0.310605
ABCA10	0.778	0.0457792	0.159387
ADAT3	0.778	0.135457	0.330331
LOC100129138	0.778	0.167512	0.379013
SLC12A3	0.778	0.114723	0.29736
SNORA71B	0.778	0.348445	0.582836
PCDHGC4	0.777	0.0613172	0.194361
RGS9	0.777	0.021446	0.0919214
SNX32	0.777	0.0673291	0.207079
GJC2	0.776	0.465537	0.682574
LOC105371899	0.776	0.2756	0.510127
SLC27A4	0.776	0.000117628	0.00154992
DLL4	0.775	0.238029	0.467881
INE2	0.775	0.0443197	0.155718
SNORD91B	0.774	0.576676	0.764868
LPAR4	0.773	0.2523	0.483431
SNORA63	0.773	0.00633131	0.0366106
ABHD4	0.772	0.000332157	0.00364294
KAZALD1	0.772	0.015819	0.0732336
ACY3	0.771	0.209188	0.435418
COL4A4	0.771	0.269989	0.504041
METTL25	0.771	0.000413461	0.00432929
OXCT1-AS1	0.771	0.51854	0.720938
SLC22A20P	0.771	0.215315	0.442666
SNORA77B	0.771	0.28075	0.51598
STK32A	0.771	0.45474	0.673945
DEF8	0.77	0.496514	0.706334
LINC01787	0.77	0.323055	0.557379
DENND2A	0.769	0.00172447	0.0134943
SDSL	0.769	0.248658	0.480052
SNORD76	0.769	0.0857265	0.243845
GALNT10	0.768	2.12034e-06	5.34967e-05
GRIP2	0.768	0.272806	0.507348
NLGN3	0.768	0.0484536	0.165456
NOS3	0.768	0.117254	0.301376
RABGAP1L	0.768	0.00105086	0.00914773
LARS2-AS1	0.767	0.0392056	0.142382
LINC01792	0.767	0.516322	0.719232
LOC105376331	0.767	0.305441	0.540097
TRAF3	0.767	1.86232e-08	8.10155e-07
OBSCN	0.766	0.045958	0.15977
TM7SF2	0.766	0.000836999	0.0076366
URB1-AS1	0.766	0.27708	0.511857
GBP7	0.765	0.0785142	0.229997
LINC02133	0.765	0.0639393	0.19971
LINC01105	0.764	0.0989752	0.268154
LOC105372480	0.764	0.170413	0.383417
PCDHGA7	0.764	0.160826	0.368412
EFCAB12	0.762	0.131542	0.324415
RIPOR2	0.762	0.000154026	0.00195474
RPS6KA2	0.762	0.0132521	0.0641108
SNORD15B	0.762	0.034232	0.129086
TBC1D8B	0.762	0.263163	0.496738
ANKS4B	0.761	0.0491001	0.166736
CASTOR1	0.761	0.104076	0.277705
LINC02449	0.761	0.181642	0.398039
LOC101928195	0.761	0.307854	0.542956
RPS15AP10	0.761	0.0995625	0.269227
APC2	0.76	0.0304123	0.118524
GVQW2	0.76	0.180398	0.396372
SNORA3A	0.76	0.392294	0.619819
CFAP206	0.759	0.374658	0.604601
PAPLN	0.759	0.00585914	0.0345722
RPL23AP53	0.759	2.32653e-07	7.83821e-06
SNORA80A	0.759	0.556258	0.749973
CCDC88B	0.758	0.0102962	0.0530982
OSER1-DT	0.758	0.0131549	0.0637548
CEACAM19	0.757	0.737508	0.86809
FAM153C	0.757	0.0323252	0.123695
LINC01537	0.757	0.021027	0.0904949
OSM	0.757	0.375713	0.605245
SNX29	0.757	9.13065e-05	0.00127054
FOXL2NB	0.756	0.00557786	0.0333152
MFSD12	0.756	1.0362e-05	0.000204562
ZIM2-AS1	0.756	0.0132264	0.06406
ANKRD34A	0.755	0.10848	0.285743
ATP6V0E1	0.755	2.94299e-07	9.4799e-06
LOC441081	0.755	0.0753265	0.223647
PLEC	0.755	0.00719534	0.0405104
PRR5L	0.755	0.33919	0.574299
LINC02181	0.754	0.19609	0.418486
RNA5S13	0.754	0.00919117	0.0488701
BTG1	0.753	0.000106799	0.00143867
LOC101928000	0.753	0.0335377	0.127153
CEACAM21	0.752	0.000312075	0.00345865
LRAT	0.752	0.263339	0.496971
SNORA53	0.752	0.043703	0.154162
ZDHHC15	0.751	0.0631049	0.19789
ATP8B1	0.75	0.0309069	0.119761
C12orf77	0.75	0.298441	0.534017
COLCA1	0.75	0.0115612	0.0577491
HRH1	0.75	0.118342	0.303111
KLHL6-AS1	0.75	0.00615853	0.0358571
GUSBP11	0.749	2.33506e-05	0.000411415
HLA-DMA	0.749	0.0017631	0.0137266
LMF1	0.749	0.00401274	0.0258472
LRRC10	0.749	0.468333	0.684657
PLA2G4E-AS1	0.749	0.183681	0.400562
[truncated: 14,880 more rows]
